# Supplementary material for: Assessing the validity of leucine zipper constructs predicted by AlphaFold
Source: Protein Sci. 2025 Dec 23;35(1):e70438. doi: 10.1002/pro.70438 (PMC12723748; doi:10.1002/pro.70438)
Supplement: Supplementary file 1 — Supplementary Figure 1. AlphaFold2 predicted structures of the monomers of FosB, JunD, Synthetic Peptide 1 and Synthetic Peptide 2. Supplementary Figure 2: Alignments between the crystal structure of the FosB‐JunD heterodimer and different AlphaFold2 predicted structures. Supplementary Figure 3: Electrostatic surface potential of the predicted structured coiled‐coil region of the AlphaFold2 JunD homodimer. Supplementary Figure 4: An overview of the results of modeling the three possible FosB/JunD dimers without MSA and templates. Supplementary Figure 5: An overview of the results of modeling the three possible FosB/JunD dimers in AlphaFold3. Supplementary Figure 6: The minimal L‐zip only region of the FosB homodimer structure as predicted by Boltz‐1. Supplementary Figure 7: Graph for L‐zip dimer predictions from Boltz‐1 showing Newman rank against ipTM, mean pLDDT and mean PAE. Supplementary Table 1: The pLDDT scores for the individual residues in the L‐zip regions of the full length AlphaFold Multimer predictions for the three possible FosB and JunD dimers. Supplementary material: .zip file of all the PDB files for the synthetic peptide pairs predicted structures produced in AlphaFold‐Multimer. File name: Synthetic Leucine zipper construct PDB files.zip. Supplementary material: .zip file of all the .cif files for the human L‐zip dimers as named by Newman and Keating (2003). File name: leucine_zippers_Boltz_predictions.zip. Supplementary material: Excel file containing the confidence metrics for the predicted structures of the human L‐zip dimers as named by Newman and Keating (2003). File name: L‐zip dimer pairs AlphaFold confidence metrics.xlsx. Supplementary material: Excel file containing the Newman Rank and basic structural characterization for the human L‐zip dimers as named by Newman and Keating (2003). File name: L‐zip dimer pairs Newman Ranks and structures.xlsx. [file PRO-35-e70438-s001.zip]

Archive with 5 entries (5 files):
- Dec_2025__Supplementary material_Assessing the Validity of FosB-JunD Leucine Zipper Constructs Produced by Alphafold.docx
- leucine_zippers_Boltz_predictions.zip
- L-zip dimer pairs AlphaFold confidence metrics.xlsx
- L-zip dimer pairs Newman Ranks and structures.xlsx
- Synthetic Leucine zipper construct PDB files.zip
