# Supplementary material for: Assessing the validity of leucine zipper constructs predicted by AlphaFold
Source: Protein Sci. 2025 Dec 23;35(1):e70438. doi: 10.1002/pro.70438 (PMC12723748; doi:10.1002/pro.70438)
Supplement: Supplementary file 1 — Supplementary Figure 1. AlphaFold2 predicted structures of the monomers of FosB, JunD, Synthetic Peptide 1 and Synthetic Peptide 2. Supplementary Figure 2: Alignments between the crystal structure of the FosB‐JunD heterodimer and different AlphaFold2 predicted structures. Supplementary Figure 3: Electrostatic surface potential of the predicted structured coiled‐coil region of the AlphaFold2 JunD homodimer. Supplementary Figure 4: An overview of the results of modeling the three possible FosB/JunD dimers without MSA and templates. Supplementary Figure 5: An overview of the results of modeling the three possible FosB/JunD dimers in AlphaFold3. Supplementary Figure 6: The minimal L‐zip only region of the FosB homodimer structure as predicted by Boltz‐1. Supplementary Figure 7: Graph for L‐zip dimer predictions from Boltz‐1 showing Newman rank against ipTM, mean pLDDT and mean PAE. Supplementary Table 1: The pLDDT scores for the individual residues in the L‐zip regions of the full length AlphaFold Multimer predictions for the three possible FosB and JunD dimers. Supplementary material: .zip file of all the PDB files for the synthetic peptide pairs predicted structures produced in AlphaFold‐Multimer. File name: Synthetic Leucine zipper construct PDB files.zip. Supplementary material: .zip file of all the .cif files for the human L‐zip dimers as named by Newman and Keating (2003). File name: leucine_zippers_Boltz_predictions.zip. Supplementary material: Excel file containing the confidence metrics for the predicted structures of the human L‐zip dimers as named by Newman and Keating (2003). File name: L‐zip dimer pairs AlphaFold confidence metrics.xlsx. Supplementary material: Excel file containing the Newman Rank and basic structural characterization for the human L‐zip dimers as named by Newman and Keating (2003). File name: L‐zip dimer pairs Newman Ranks and structures.xlsx. [file PRO-35-e70438-s001.zip › L-zip dimer pairs AlphaFold confidence metrics.xlsx]

## Sheet: Sheet1
Monomer pairs	Confidence (mean pLDDT)	iPTM (interface predicted template modelling score)	PAE (Predicted aligned error) mean	PAE Std Error
ATF-1__ATF-2	0.83	0.76	8.14	0.06
ATF-1__ATF-3	0.84	0.73	9.44	0.06
ATF-1__ATF-4L1d	0.71	0.51	10.39	0.06
ATF-1__ATF-4	0.73	0.48	10.61	0.06
ATF-1__ATF-5	0.67	0.29	11.77	0.06
ATF-1__ATF-6	0.81	0.77	7.04	0.06
ATF-1__ATF-7	0.8	0.73	7.72	0.07
ATF-1__BACH1	0.6	0.14	14.42	0.09
ATF-1__BACH2	0.84	0.79	6.48	0.05
ATF-1__B-ATF	0.83	0.68	6.6	0.06
ATF-1__C-EBPa	0.8	0.7	6.28	0.05
ATF-1__C-EBPb	0.76	0.48	12.12	0.07
ATF-1__C-EBPd	0.68	0.4	11.11	0.09
ATF-1__C-EBPe	0.77	0.57	10.14	0.06
ATF-1__C-EBPg	0.63	0.18	12.79	0.06
ATF-1__CHOP	0.81	0.61	8.31	0.06
ATF-1__cJun	0.76	0.66	9.14	0.07
ATF-1__cMaf	0.81	0.7	10.12	0.07
ATF-1__CREB3	0.72	0.52	9.33	0.05
ATF-1__CREB4	0.73	0.46	11.16	0.05
ATF-1__CREB-H	0.81	0.7	6.88	0.05
ATF-1__CREB	0.88	0.83	5.34	0.05
ATF-1__CREBPA	0.79	0.7	8.53	0.07
ATF-1__CREM-Ia-KR324R	0.91	0.85	4.38	0.04
ATF-1__CREM-Ia	0.88	0.83	5.67	0.05
ATF-1__CREM-Ib	0.89	0.93	3.85	0.05
ATF-1__DBP	0.73	0.44	10.49	0.06
ATF-1__E4BP4	0.8	0.77	7.31	0.05
ATF-1__FosB	0.79	0.63	9.15	0.06
ATF-1__Fos	0.75	0.59	12.53	0.07
ATF-1__Fra1	0.69	0.45	13.18	0.08
ATF-1__Fra2	0.82	0.69	8.38	0.06
ATF-1__HLF	0.82	0.67	6.68	0.05
ATF-1__HP8	0.7	0.45	9.31	0.07
ATF-1__JunB	0.84	0.76	10.73	0.06
ATF-1__JunD	0.88	0.81	5.61	0.04
ATF-1__MafB	0.82	0.74	10.82	0.08
ATF-1__MafG	0.6	0.39	18.43	0.08
ATF-1__MafK	0.73	0.63	7.66	0.05
ATF-1__NFE2L1	0.6	0.16	14.71	0.09
ATF-1__NFE2L2	0.66	0.27	13.5	0.08
ATF-1__NFE2L3	0.76	0.66	8.78	0.05
ATF-1__NFE2	0.58	0.11	14.68	0.09
ATF-1__NRL	0.8	0.79	5.91	0.05
ATF-1__OASIS	0.83	0.79	6.42	0.05
ATF-1__p21SNFT	0.57	0.1	8.37	0.06
ATF-1__TEF	0.81	0.6	7.79	0.05
ATF-1__XBP-1	0.83	0.7	11.1	0.07
ATF-1__ZF	0.86	0.81	5.15	0.05
ATF-2__ATF-3	0.83	0.76	9.64	0.06
ATF-2__ATF-4L1d	0.72	0.58	10.82	0.06
ATF-2__ATF-4	0.86	0.8	6.86	0.05
ATF-2__ATF-5	0.85	0.76	8.12	0.06
ATF-2__ATF-6	0.54	0.15	15.52	0.08
ATF-2__ATF-7	0.84	0.81	7.95	0.07
ATF-2__BACH1	0.85	0.8	8.04	0.06
ATF-2__BACH2	0.85	0.82	7.35	0.06
ATF-2__B-ATF	0.91	0.93	5.99	0.07
ATF-2__C-EBPa	0.91	0.93	5	0.05
ATF-2__C-EBPb	0.88	0.79	6.99	0.05
ATF-2__C-EBPd	0.88	0.9	6.82	0.07
ATF-2__C-EBPe	0.87	0.79	8.38	0.06
ATF-2__C-EBPg	0.83	0.74	9.65	0.06
ATF-2__CHOP	0.89	0.86	7.4	0.07
ATF-2__cJun	0.87	0.84	7.77	0.06
ATF-2__cMaf	0.82	0.71	11.23	0.07
ATF-2__CREB3	0.89	0.82	5.65	0.04
ATF-2__CREB4	0.83	0.71	7.68	0.05
ATF-2__CREB-H	0.82	0.82	6.16	0.05
ATF-2__CREB	0.81	0.72	8.61	0.06
ATF-2__CREBPA	0.85	0.82	7.02	0.06
ATF-2__CREM-Ia-KR324R	0.81	0.71	7.82	0.06
ATF-2__CREM-Ia	0.81	0.69	8.98	0.06
ATF-2__CREM-Ib	0.87	0.93	5.34	0.06
ATF-2__DBP	0.89	0.81	6.16	0.05
ATF-2__E4BP4	0.56	0.09	7.31	0.05
ATF-2__FosB	0.84	0.73	8.79	0.06
ATF-2__Fos	0.84	0.76	9.5	0.06
ATF-2__Fra1	0.81	0.72	9.55	0.07
ATF-2__Fra2	0.86	0.79	7.44	0.06
ATF-2__HLF	0.89	0.88	7.58	0.07
ATF-2__HP8	0.9	0.92	5.6	0.06
ATF-2__JunB	0.87	0.81	6.97	0.05
ATF-2__JunD	0.89	0.78	6.56	0.05
ATF-2__MafB	0.81	0.68	11.96	0.07
ATF-2__MafG	0.68	0.62	14.47	0.06
ATF-2__MafK	0.82	0.73	7.41	0.06
ATF-2__NFE2L1	0.65	0.34	13.09	0.07
ATF-2__NFE2L2	0.76	0.58	10.3	0.05
ATF-2__NFE2L3	0.75	0.65	10.23	0.05
ATF-2__NFE2	0.82	0.73	8.17	0.05
ATF-2__NRL	0.83	0.79	7.85	0.06
ATF-2__OASIS	0.86	0.85	5.83	0.05
ATF-2__p21SNFT	0.82	0.78	8.49	0.06
ATF-2__TEF	0.9	0.84	6.5	0.06
ATF-2__XBP-1	0.82	0.73	10	0.07
ATF-2__ZF	0.83	0.79	7.8	0.06
ATF-3__ATF-4L1d	0.75	0.68	11.56	0.06
ATF-3__ATF-4	0.85	0.79	9.63	0.06
ATF-3__ATF-5	0.81	0.71	9.92	0.06
ATF-3__ATF-6	0.76	0.66	12.14	0.07
ATF-3__ATF-7	0.8	0.79	11.03	0.07
ATF-3__BACH1	0.86	0.82	9.07	0.06
ATF-3__BACH2	0.88	0.84	9.4	0.06
ATF-3__B-ATF	0.88	0.92	7.33	0.07
ATF-3__C-EBPa	0.89	0.94	8.5	0.08
ATF-3__C-EBPb	0.87	0.76	9.83	0.06
ATF-3__C-EBPd	0.87	0.94	7.65	0.07
ATF-3__C-EBPe	0.86	0.78	9.5	0.06
ATF-3__C-EBPg	0.83	0.75	11.13	0.06
ATF-3__CHOP	0.88	0.87	8.39	0.06
ATF-3__cJun	0.81	0.84	8.22	0.06
ATF-3__cMaf	0.76	0.58	13.63	0.07
ATF-3__CREB3	0.86	0.84	8.04	0.06
ATF-3__CREB4	0.85	0.76	10.04	0.06
ATF-3__CREB-H	0.73	0.6	11.44	0.07
ATF-3__CREB	0.84	0.73	9.6	0.06
ATF-3__CREBPA	0.82	0.86	9.81	0.06
ATF-3__CREM-Ia-KR324R	0.85	0.74	9.64	0.06
ATF-3__CREM-Ia	0.85	0.75	9.7	0.06
ATF-3__CREM-Ib	0.88	0.93	8.05	0.08
ATF-3__DBP	0.88	0.82	8.17	0.06
ATF-3__E4BP4	0.75	0.74	11.22	0.06
ATF-3__FosB	0.86	0.8	12.12	0.06
ATF-3__Fos	0.84	0.73	11.87	0.06
ATF-3__Fra1	0.77	0.7	11.96	0.07
ATF-3__Fra2	0.86	0.79	10.24	0.06
ATF-3__HLF	0.9	0.92	8.04	0.07
ATF-3__HP8	0.89	0.94	7.76	0.07
ATF-3__JunB	0.87	0.79	8.22	0.05
ATF-3__JunD	0.89	0.81	7.89	0.05
ATF-3__MafB	0.8	0.65	12.71	0.07
ATF-3__MafG	0.64	0.5	16.8	0.06
ATF-3__MafK	0.78	0.83	8.57	0.07
ATF-3__NFE2L1	0.83	0.79	10.12	0.07
ATF-3__NFE2L2	0.76	0.63	12.06	0.06
ATF-3__NFE2L3	0.77	0.68	10.5	0.06
ATF-3__NFE2	0.7	0.5	12.19	0.06
ATF-3__NRL	0.86	0.83	9.66	0.07
ATF-3__OASIS	0.86	0.9	8.75	0.07
ATF-3__p21SNFT	0.81	0.79	11.15	0.07
ATF-3__TEF	0.9	0.87	6.02	0.04
ATF-3__XBP-1	0.77	0.62	12.15	0.07
ATF-3__ZF	0.81	0.81	8.65	0.06
ATF-4__ATF-4L1d	0.67	0.57	9.36	0.06
ATF-4__ATF-5	0.66	0.37	11.53	0.06
ATF-4__ATF-6	0.67	0.55	14.27	0.08
ATF-4__ATF-7	0.84	0.77	6.34	0.06
ATF-4__BACH1	0.67	0.39	15.56	0.09
ATF-4__BACH2	0.74	0.63	7.2	0.06
ATF-4__B-ATF	0.88	0.88	5.7	0.07
ATF-4__C-EBPa	0.93	0.93	4.43	0.06
ATF-4__C-EBPb	0.9	0.84	7.03	0.06
ATF-4__C-EBPd	0.91	0.9	4.91	0.06
ATF-4__C-EBPe	0.89	0.84	5.7	0.05
ATF-4__C-EBPg	0.86	0.82	7.52	0.06
ATF-4__CHOP	0.87	0.79	6.29	0.06
ATF-4__cJun	0.83	0.72	7.71	0.07
ATF-4__cMaf	0.84	0.74	9.66	0.08
ATF-4__CREB3	0.78	0.76	6.52	0.05
ATF-4__CREB4	0.82	0.68	8.96	0.05
ATF-4__CREB-H	0.86	0.82	5.87	0.05
ATF-4__CREB	0.77	0.59	9.47	0.06
ATF-4__CREBPA	0.84	0.77	8.07	0.07
ATF-4__CREM-Ia-KR324R	0.77	0.51	9.42	0.06
ATF-4__CREM-Ia	0.82	0.67	7.56	0.05
ATF-4__CREM-Ib	0.73	0.51	9.87	0.08
ATF-4__DBP	0.77	0.52	9.37	0.05
ATF-4__E4BP4	0.62	0.33	11.85	0.06
ATF-4__FosB	0.61	0.26	15.58	0.08
ATF-4__Fos	0.81	0.76	10.25	0.06
ATF-4__Fra1	0.61	0.34	13.9	0.08
ATF-4__Fra2	0.76	0.51	9.33	0.06
ATF-4__HLF	0.83	0.71	5.98	0.05
ATF-4__HP8	0.91	0.93	4.57	0.06
ATF-4__JunB	0.82	0.67	9.84	0.06
ATF-4__JunD	0.81	0.66	7.27	0.05
ATF-4L1d__ATF-5	0.63	0.32	11.82	0.06
ATF-4L1d__ATF-6	0.56	0.25	14.5	0.09
ATF-4L1d__ATF-7	0.78	0.76	7.32	0.07
ATF-4L1d__BACH1	0.64	0.37	9.89	0.06
ATF-4L1d__BACH2	0.5	0.09	10.11	0.06
ATF-4L1d__B-ATF	0.84	0.84	5.99	0.06
ATF-4L1d__C-EBPa	0.92	0.93	2.89	0.04
ATF-4L1d__C-EBPb	0.88	0.85	6.75	0.05
ATF-4L1d__C-EBPd	0.91	0.93	3.12	0.04
ATF-4L1d__C-EBPe	0.88	0.86	5.97	0.05
ATF-4L1d__C-EBPg	0.84	0.82	8.95	0.06
ATF-4L1d__CHOP	0.73	0.51	9.62	0.06
ATF-4L1d__cJun	0.49	0.11	11.37	0.07
ATF-4L1d__cMaf	0.82	0.79	10.47	0.08
ATF-4L1d__CREB3	0.68	0.61	9.57	0.05
ATF-4L1d__CREB4	0.53	0.1	11.99	0.06
ATF-4L1d__CREB-H	0.8	0.78	6.17	0.06
ATF-4L1d__CREB	0.63	0.36	12.13	0.07
ATF-4L1d__CREBPA	0.77	0.78	8.08	0.07
ATF-4L1d__CREM-Ia-KR324R	0.66	0.34	12.5	0.08
ATF-4L1d__CREM-Ia	0.76	0.62	8.66	0.05
ATF-4L1d__CREM-Ib	0.74	0.7	7.89	0.07
ATF-4L1d__DBP	0.64	0.35	12.23	0.07
ATF-4L1d__E4BP4	0.51	0.13	11.34	0.06
ATF-4L1d__FosB	0.55	0.15	16.26	0.09
ATF-4L1d__Fos	0.78	0.72	10.66	0.06
ATF-4L1d__Fra1	0.55	0.22	15.74	0.08
ATF-4L1d__Fra2	0.55	0.17	13.01	0.07
ATF-4L1d__HLF	0.84	0.78	5.52	0.05
ATF-4L1d__HP8	0.91	0.93	2.98	0.04
ATF-4L1d__JunB	0.53	0.09	13.51	0.06
ATF-4L1d__JunD	0.66	0.39	10.75	0.06
ATF-4L1d__MafB	0.71	0.55	12.53	0.07
ATF-4L1d__MafG	0.48	0.1	15.81	0.08
ATF-4L1d__MafK	0.59	0.23	14.5	0.1
ATF-4L1d__NFE2L1	0.72	0.52	9	0.06
ATF-4L1d__NFE2L2	0.6	0.26	13.76	0.07
ATF-4L1d__NFE2L3	0.64	0.53	9.91	0.05
ATF-4L1d__NFE2	0.52	0.12	9.8	0.06
ATF-4L1d__NRL	0.85	0.85	5.01	0.05
ATF-4L1d__OASIS	0.79	0.79	6.39	0.06
ATF-4L1d__p21SNFT	0.75	0.74	8.37	0.06
ATF-4L1d__TEF	0.75	0.56	9	0.05
ATF-4L1d__XBP-1	0.61	0.32	13.89	0.07
ATF-4L1d__ZF	0.51	0.12	7.82	0.05
ATF-4__MafB	0.85	0.75	10.32	0.07
ATF-4__MafG	0.6	0.39	20.41	0.08
ATF-4__MafK	0.75	0.6	7.34	0.05
ATF-4__NFE2L1	0.85	0.77	6.27	0.06
ATF-4__NFE2L2	0.79	0.71	6.66	0.04
ATF-4__NFE2L3	0.7	0.58	10.09	0.05
ATF-4__NFE2	0.76	0.63	7.82	0.06
ATF-4__NRL	0.92	0.9	4.09	0.05
ATF-4__OASIS	0.84	0.86	5.56	0.06
ATF-4__p21SNFT	0.79	0.77	8.37	0.07
ATF-4__TEF	0.61	0.18	8.45	0.05
ATF-4__XBP-1	0.56	0.18	15.54	0.07
ATF-4__ZF	0.85	0.85	4.42	0.05
ATF-5__ATF-6	0.62	0.34	13.29	0.07
ATF-5__ATF-7	0.85	0.79	7.02	0.06
ATF-5__BACH1	0.68	0.44	10.67	0.05
ATF-5__BACH2	0.7	0.53	8.46	0.05
ATF-5__B-ATF	0.9	0.88	4.92	0.05
ATF-5__C-EBPa	0.93	0.93	3.84	0.04
ATF-5__C-EBPb	0.9	0.82	5.86	0.05
ATF-5__C-EBPd	0.92	0.92	3.86	0.04
ATF-5__C-EBPe	0.89	0.83	5.76	0.04
ATF-5__C-EBPg	0.88	0.82	6.81	0.05
ATF-5__CHOP	0.68	0.35	11.45	0.07
ATF-5__cJun	0.7	0.45	11.11	0.06
ATF-5__cMaf	0.85	0.77	9.68	0.07
ATF-5__CREB3	0.82	0.72	7.19	0.04
ATF-5__CREB4	0.58	0.08	8.14	0.05
ATF-5__CREB-H	0.88	0.82	5.76	0.04
ATF-5__CREB	0.58	0.1	11.98	0.06
ATF-5__CREBPA	0.86	0.8	7.43	0.06
ATF-5__CREM-Ia-KR324R	0.71	0.43	10.81	0.06
ATF-5__CREM-Ia	0.68	0.39	11.7	0.06
ATF-5__CREM-Ib	0.7	0.46	9.49	0.07
ATF-5__DBP	0.72	0.39	11.48	0.05
ATF-5__E4BP4	0.61	0.17	12.61	0.06
ATF-5__FosB	0.66	0.28	13.46	0.06
ATF-5__Fos	0.78	0.59	10.82	0.06
ATF-5__Fra1	0.6	0.27	15.65	0.07
ATF-5__Fra2	0.67	0.34	12.19	0.06
ATF-5__HLF	0.79	0.6	8.52	0.06
ATF-5__HP8	0.92	0.93	3.81	0.04
ATF-5__JunB	0.72	0.4	12.58	0.05
ATF-5__JunD	0.72	0.37	10.86	0.05
ATF-5__MafB	0.69	0.38	13.18	0.06
ATF-5__MafG	0.61	0.43	15.83	0.06
ATF-5__MafK	0.63	0.27	12.65	0.08
ATF-5__NFE2L1	0.78	0.57	8.51	0.05
ATF-5__NFE2L2	0.89	0.8	5.8	0.04
ATF-5__NFE2L3	0.66	0.38	12.44	0.06
ATF-5__NFE2	0.86	0.76	5.89	0.05
ATF-5__NRL	0.87	0.79	6.06	0.05
ATF-5__OASIS	0.87	0.84	5.48	0.05
ATF-5__p21SNFT	0.81	0.75	8.72	0.06
ATF-5__TEF	0.65	0.24	13.66	0.07
ATF-5__XBP-1	0.56	0.13	14.26	0.06
ATF-5__ZF	0.9	0.87	4.21	0.04
ATF-6__ATF-7	0.62	0.42	12.41	0.08
ATF-6__BACH1	0.88	0.83	5.76	0.06
ATF-6__BACH2	0.85	0.83	5.8	0.06
ATF-6__B-ATF	0.9	0.9	5.28	0.07
ATF-6__C-EBPa	0.64	0.42	10.53	0.08
ATF-6__C-EBPb	0.63	0.29	11.9	0.06
ATF-6__C-EBPd	0.64	0.47	14.41	0.11
ATF-6__C-EBPe	0.71	0.51	11.45	0.06
ATF-6__C-EBPg	0.69	0.5	11.81	0.06
ATF-6__CHOP	0.84	0.71	6.64	0.06
ATF-6__cJun	0.7	0.58	10.01	0.08
ATF-6__cMaf	0.69	0.52	11.82	0.08
ATF-6__CREB3	0.79	0.76	6.78	0.05
ATF-6__CREB4	0.71	0.58	10.18	0.06
ATF-6__CREB-H	0.79	0.73	6.42	0.06
ATF-6__CREB	0.77	0.72	7.59	0.06
ATF-6__CREBPA	0.58	0.33	13.3	0.08
ATF-6__CREM-Ia-KR324R	0.78	0.71	8.55	0.07
ATF-6__CREM-Ia	0.79	0.74	6.77	0.06
ATF-6__CREM-Ib	0.8	0.85	6.32	0.09
ATF-6__DBP	0.88	0.83	6.32	0.05
ATF-6__E4BP4	0.78	0.76	8.13	0.06
ATF-6__FosB	0.66	0.41	13.03	0.07
ATF-6__Fos	0.68	0.5	17.21	0.08
ATF-6__Fra1	0.52	0.17	15.09	0.08
ATF-6__Fra2	0.59	0.28	13.6	0.08
ATF-6__HLF	0.88	0.85	5.83	0.07
ATF-6__HP8	0.59	0.34	12.4	0.1
ATF-6__JunB	0.7	0.47	12.39	0.06
ATF-6__JunD	0.8	0.66	8.48	0.06
ATF-6__MafB	0.71	0.56	12.48	0.08
ATF-6__MafG	0.58	0.35	17.71	0.08
ATF-6__MafK	0.72	0.64	8.32	0.07
ATF-6__NFE2L1	0.86	0.8	7.24	0.07
ATF-6__NFE2L2	0.81	0.7	8.06	0.06
ATF-6__NFE2L3	0.57	0.29	13.75	0.07
ATF-6__NFE2	0.87	0.83	5.47	0.06
ATF-6__NRL	0.81	0.78	6.85	0.07
ATF-6__OASIS	0.81	0.84	5.4	0.06
ATF-6__p21SNFT	0.77	0.77	8.38	0.07
ATF-6__TEF	0.87	0.78	5.86	0.05
ATF-6__XBP-1	0.82	0.78	9.85	0.08
ATF-6__ZF	0.83	0.85	4.62	0.05
ATF-7__BACH1	0.86	0.8	5.98	0.06
ATF-7__BACH2	0.84	0.8	6.62	0.07
ATF-7__B-ATF	0.88	0.9	5.73	0.08
ATF-7__C-EBPa	0.89	0.91	5.02	0.08
ATF-7__C-EBPb	0.88	0.83	7.32	0.06
ATF-7__C-EBPd	0.87	0.88	5.44	0.08
ATF-7__C-EBPe	0.86	0.78	7.65	0.06
ATF-7__C-EBPg	0.84	0.79	8.61	0.07
ATF-7__CHOP	0.89	0.86	5.55	0.06
ATF-7__cJun	0.84	0.78	8.15	0.08
ATF-7__cMaf	0.8	0.74	10.57	0.09
ATF-7__CREB3	0.87	0.86	7.17	0.06
ATF-7__CREB4	0.83	0.81	8.31	0.06
ATF-7__CREB-H	0.86	0.86	4.13	0.04
ATF-7__CREB	0.79	0.7	7.99	0.07
ATF-7__CREBPA	0.84	0.81	5.86	0.06
ATF-7__CREM-Ia-KR324R	0.77	0.67	8.29	0.07
ATF-7__CREM-Ia	0.77	0.68	8.77	0.07
ATF-7__CREM-Ib	0.82	0.89	4.73	0.07
ATF-7__DBP	0.88	0.83	5.85	0.05
ATF-7__E4BP4	0.79	0.71	8.48	0.07
ATF-7__FosB	0.87	0.79	7.75	0.07
ATF-7__Fos	0.85	0.79	9.66	0.07
ATF-7__Fra1	0.8	0.76	9.82	0.08
ATF-7__Fra2	0.85	0.76	7.57	0.07
ATF-7__HLF	0.88	0.87	6.08	0.08
ATF-7__HP8	0.89	0.92	5	0.07
ATF-7__JunB	0.87	0.87	7.9	0.06
ATF-7__JunD	0.87	0.8	7.08	0.06
ATF-7__MafB	0.79	0.71	11.65	0.09
ATF-7__MafG	0.7	0.71	15.02	0.08
ATF-7__MafK	0.85	0.83	4.2	0.05
ATF-7__NFE2L1	0.85	0.78	6.89	0.07
ATF-7__NFE2L2	0.68	0.44	10.71	0.06
ATF-7__NFE2L3	0.81	0.82	8.07	0.06
ATF-7__NFE2	0.84	0.77	6.61	0.06
ATF-7__NRL	0.81	0.79	6.81	0.08
ATF-7__OASIS	0.83	0.85	6.37	0.07
ATF-7__p21SNFT	0.8	0.8	8.55	0.08
ATF-7__TEF	0.9	0.85	5.8	0.06
ATF-7__XBP-1	0.82	0.78	9.82	0.08
ATF-7__ZF	0.81	0.75	7.17	0.07
BACH1__BACH2	0.63	0.34	11.41	0.08
BACH1__B-ATF	0.93	0.92	3.28	0.04
BACH1__C-EBPa	0.88	0.8	5.25	0.05
BACH1__C-EBPb	0.78	0.57	11.3	0.06
BACH1__C-EBPd	0.6	0.18	12.19	0.09
BACH1__C-EBPe	0.8	0.66	8.15	0.05
BACH1__C-EBPg	0.81	0.71	8.55	0.05
BACH1__CHOP	0.68	0.38	11.37	0.07
BACH1__cJun	0.83	0.72	7.25	0.06
BACH1__cMaf	0.62	0.29	12.84	0.07
BACH1__CREB3	0.82	0.7	6.44	0.04
BACH1__CREB4	0.78	0.63	8.67	0.05
BACH1__CREB-H	0.86	0.77	4.68	0.04
BACH1__CREB	0.61	0.15	13.45	0.08
BACH1__CREBPA	0.85	0.8	6.9	0.07
BACH1__CREM-Ia-KR324R	0.85	0.73	7.79	0.06
BACH1__CREM-Ia	0.83	0.71	8.43	0.06
BACH1__CREM-Ib	0.92	0.92	3.87	0.05
BACH1__DBP	0.89	0.8	6.74	0.05
BACH1__E4BP4	0.67	0.54	10.2	0.06
BACH1__FosB	0.65	0.34	11.79	0.06
BACH1__Fos	0.56	0.16	12.73	0.07
BACH1__Fra1	0.65	0.46	12.8	0.07
BACH1__Fra2	0.58	0.17	12.26	0.06
BACH1__HLF	0.81	0.66	7.3	0.06
BACH1__HP8	0.9	0.88	4.11	0.04
BACH1__JunB	0.82	0.69	9.73	0.06
BACH1__JunD	0.88	0.74	6.21	0.04
BACH1__MafB	0.65	0.39	12.94	0.07
BACH1__MafG	0.69	0.69	13.88	0.07
BACH1__MafK	0.91	0.88	3.34	0.04
BACH1__NFE2L1	0.55	0.12	11.77	0.07
BACH1__NFE2L2	0.65	0.34	10.65	0.06
BACH1__NFE2L3	0.64	0.35	10.59	0.05
BACH1__NFE2	0.67	0.4	10	0.06
BACH1__NRL	0.57	0.2	9.81	0.07
BACH1__OASIS	0.86	0.78	4.84	0.04
BACH1__p21SNFT	0.83	0.79	7.61	0.06
BACH1__TEF	0.86	0.69	6.86	0.04
BACH1__XBP-1	0.86	0.83	8.16	0.07
BACH1__ZF	0.89	0.87	4.01	0.04
BACH2__B-ATF	0.9	0.87	5.24	0.06
BACH2__C-EBPa	0.72	0.45	9.41	0.07
BACH2__C-EBPb	0.83	0.71	8.01	0.05
BACH2__C-EBPd	0.78	0.61	6.24	0.05
BACH2__C-EBPe	0.75	0.53	9.14	0.05
BACH2__C-EBPg	0.73	0.51	11.1	0.06
BACH2__CHOP	0.86	0.73	7.23	0.06
BACH2__cJun	0.86	0.78	6.93	0.07
BACH2__cMaf	0.68	0.53	12.43	0.08
BACH2__CREB3	0.78	0.64	7.92	0.05
BACH2__CREB4	0.55	0.1	10.62	0.06
BACH2__CREB-H	0.91	0.87	3.23	0.04
BACH2__CREB	0.85	0.76	7.49	0.06
BACH2__CREBPA	0.84	0.78	6.22	0.06
BACH2__CREM-Ia-KR324R	0.85	0.73	7.17	0.06
BACH2__CREM-Ia	0.86	0.76	6.65	0.05
BACH2__CREM-Ib	0.92	0.91	6.1	0.08
BACH2__DBP	0.78	0.57	9.84	0.06
BACH2__E4BP4	0.76	0.7	8.64	0.06
BACH2__FosB	0.76	0.56	10.37	0.07
BACH2__Fos	0.73	0.54	11.01	0.06
BACH2__Fra1	0.71	0.59	12.33	0.08
BACH2__Fra2	0.58	0.18	11.74	0.07
BACH2__HLF	0.87	0.8	5.34	0.05
BACH2__HP8	0.88	0.81	4.93	0.05
BACH2__JunB	0.87	0.83	7.46	0.05
BACH2__JunD	0.76	0.57	8.45	0.05
BACH2__MafB	0.78	0.7	12.49	0.08
BACH2__MafG	0.66	0.67	14.36	0.07
BACH2__MafK	0.84	0.86	4.3	0.04
BACH2__NFE2L1	0.67	0.38	10.34	0.07
BACH2__NFE2L2	0.56	0.13	12.05	0.07
BACH2__NFE2L3	0.55	0.15	12.71	0.06
BACH2__NFE2	0.6	0.29	11.44	0.08
BACH2__NRL	0.66	0.42	9.02	0.07
BACH2__OASIS	0.9	0.88	3.46	0.04
BACH2__p21SNFT	0.8	0.78	7.46	0.06
BACH2__TEF	0.87	0.76	6.8	0.05
BACH2__XBP-1	0.88	0.86	8.07	0.07
BACH2__ZF	0.85	0.86	4.42	0.05
B-ATF__C-EBPa	0.93	0.91	2.38	0.04
B-ATF__C-EBPb	0.91	0.89	6.8	0.06
B-ATF__C-EBPd	0.92	0.92	2.21	0.04
B-ATF__C-EBPe	0.91	0.91	5.89	0.06
B-ATF__C-EBPg	0.88	0.92	7.66	0.07
B-ATF__CHOP	0.94	0.92	3.28	0.05
B-ATF__cJun	0.91	0.9	4.61	0.06
B-ATF__cMaf	0.86	0.87	9.88	0.1
B-ATF__CREB3	0.93	0.93	3.9	0.04
B-ATF__CREB4	0.9	0.9	5.66	0.05
B-ATF__CREB-H	0.9	0.89	2.94	0.04
B-ATF__CREB	0.85	0.75	6.13	0.06
B-ATF__CREBPA	0.89	0.9	5.57	0.07
B-ATF__CREM-Ia-KR324R	0.85	0.69	6.69	0.06
B-ATF__CREM-Ia	0.88	0.82	5.6	0.06
B-ATF__CREM-Ib	0.93	0.9	2.46	0.05
B-ATF__DBP	0.91	0.88	5.8	0.06
B-ATF__E4BP4	0.84	0.82	4.86	0.04
B-ATF__FosB	0.91	0.9	6.1	0.07
B-ATF__Fos	0.89	0.9	8.14	0.07
B-ATF__Fra1	0.85	0.87	8.82	0.09
B-ATF__Fra2	0.91	0.9	4.68	0.05
B-ATF__HLF	0.91	0.88	2.99	0.05
B-ATF__HP8	0.92	0.91	2.3	0.04
B-ATF__JunB	0.91	0.93	4.99	0.05
B-ATF__JunD	0.95	0.93	3.85	0.04
B-ATF__MafB	0.85	0.86	10.9	0.1
B-ATF__MafG	0.67	0.67	14.76	0.09
B-ATF__MafK	0.76	0.57	8.06	0.07
B-ATF__NFE2L1	0.91	0.9	4.21	0.05
B-ATF__NFE2L2	0.83	0.75	6.66	0.05
B-ATF__NFE2L3	0.74	0.61	8.82	0.06
B-ATF__NFE2	0.75	0.55	8.01	0.06
B-ATF__NRL	0.92	0.89	3.14	0.05
B-ATF__OASIS	0.92	0.93	2.47	0.04
B-ATF__p21SNFT	0.87	0.88	6.72	0.07
B-ATF__TEF	0.94	0.92	3.77	0.04
B-ATF__XBP-1	0.86	0.82	9.15	0.08
B-ATF__ZF	0.91	0.91	3.07	0.04
C-EBPa__C-EBPb	0.91	0.9	6.42	0.06
C-EBPa__C-EBPd	0.94	0.92	2.04	0.03
C-EBPa__C-EBPe	0.92	0.91	4.82	0.04
C-EBPa__C-EBPg	0.89	0.89	7.77	0.06
C-EBPa__CHOP	0.95	0.92	3.05	0.05
C-EBPa__cJun	0.91	0.89	5.87	0.08
C-EBPa__cMaf	0.81	0.75	11.43	0.1
C-EBPa__CREB3	0.93	0.92	4.62	0.05
C-EBPa__CREB4	0.91	0.89	6.26	0.05
C-EBPa__CREB-H	0.91	0.91	2.97	0.05
C-EBPa__CREB	0.8	0.65	7.54	0.06
C-EBPa__CREBPA	0.91	0.93	5.07	0.07
C-EBPa__CREM-Ia-KR324R	0.81	0.68	7.07	0.06
C-EBPa__CREM-Ia	0.84	0.76	6.75	0.05
C-EBPa__CREM-Ib	0.52	0.12	3.48	0.05
C-EBPa__DBP	0.92	0.91	4.94	0.05
C-EBPa__E4BP4	0.87	0.83	4.77	0.04
C-EBPa__FosB	0.91	0.92	5.18	0.06
C-EBPa__Fos	0.88	0.91	8.44	0.08
C-EBPa__Fra1	0.8	0.86	9.23	0.1
C-EBPa__Fra2	0.91	0.93	5.39	0.07
C-EBPa__HLF	0.93	0.92	3.73	0.07
C-EBPa__HP8	0.91	0.86	3.14	0.05
C-EBPa__JunB	0.91	0.91	7.47	0.07
C-EBPa__JunD	0.95	0.93	3.99	0.04
C-EBPa__MafB	0.85	0.82	10.43	0.1
C-EBPa__MafG	0.67	0.55	16.62	0.09
C-EBPa__MafK	0.9	0.82	13.25	0.14
C-EBPa__NFE2L1	0.88	0.84	4.41	0.05
C-EBPa__NFE2L2	0.7	0.46	9.73	0.06
C-EBPa__NFE2L3	0.88	0.89	6.39	0.06
C-EBPa__NFE2	0.89	0.85	4.58	0.05
C-EBPa__NRL	0.93	0.92	2.51	0.04
C-EBPa__OASIS	0.91	0.9	3.1	0.04
C-EBPa__p21SNFT	0.88	0.91	5.75	0.07
C-EBPa__TEF	0.94	0.91	3.91	0.04
C-EBPa__XBP-1	0.81	0.72	10.1	0.08
C-EBPa__ZF	0.89	0.84	4.29	0.05
C-EBPb__C-EBPd	0.92	0.92	5.05	0.05
C-EBPb__C-EBPe	0.9	0.82	5.57	0.04
C-EBPb__C-EBPg	0.86	0.74	8.76	0.06
C-EBPb__CHOP	0.91	0.88	6.36	0.06
C-EBPb__cJun	0.88	0.84	6.78	0.05
C-EBPb__cMaf	0.85	0.77	9.98	0.07
C-EBPb__CREB3	0.88	0.79	5.88	0.04
C-EBPb__CREB4	0.8	0.56	10.13	0.05
C-EBPb__CREB-H	0.89	0.83	6.1	0.05
C-EBPb__CREB	0.72	0.38	12.52	0.07
C-EBPb__CREBPA	0.88	0.79	6.82	0.06
C-EBPb__CREM-Ia-KR324R	0.74	0.43	11.55	0.06
C-EBPb__CREM-Ia	0.81	0.62	9.12	0.06
C-EBPb__CREM-Ib	0.79	0.58	9.75	0.07
C-EBPb__DBP	0.89	0.79	7.43	0.05
C-EBPb__E4BP4	0.84	0.77	8.29	0.06
C-EBPb__FosB	0.86	0.76	8	0.06
C-EBPb__Fos	0.86	0.77	10.09	0.07
C-EBPb__Fra1	0.82	0.69	10.83	0.07
C-EBPb__Fra2	0.87	0.77	8.42	0.06
C-EBPb__HLF	0.91	0.88	6.58	0.06
C-EBPb__HP8	0.91	0.9	5.82	0.06
C-EBPb__JunB	0.86	0.74	7.45	0.05
C-EBPb__JunD	0.87	0.69	7.89	0.05
C-EBPb__MafB	0.83	0.71	11.26	0.07
C-EBPb__MafG	0.66	0.46	16.87	0.07
C-EBPb__MafK	0.91	0.85	5.3	0.05
C-EBPb__NFE2L1	0.82	0.64	9.56	0.05
C-EBPb__NFE2L2	0.61	0.13	11.86	0.06
C-EBPb__NFE2L3	0.81	0.65	8.57	0.05
C-EBPb__NFE2	0.83	0.71	7.73	0.05
C-EBPb__NRL	0.88	0.87	6.15	0.06
C-EBPb__OASIS	0.88	0.83	7.29	0.06
C-EBPb__p21SNFT	0.86	0.8	8.59	0.06
C-EBPb__TEF	0.91	0.85	6.22	0.05
C-EBPb__XBP-1	0.78	0.58	12.4	0.07
C-EBPb__ZF	0.61	0.25	12.34	0.06
C-EBPd__C-EBPe	0.9	0.91	5.17	0.05
C-EBPd__C-EBPg	0.89	0.93	5.02	0.05
C-EBPd__CHOP	0.94	0.91	3.2	0.05
C-EBPd__cJun	0.88	0.88	6.28	0.08
C-EBPd__cMaf	0.86	0.89	9.31	0.1
C-EBPd__CREB3	0.89	0.9	4.71	0.05
C-EBPd__CREB4	0.9	0.88	6.01	0.05
C-EBPd__CREB-H	0.9	0.88	3.67	0.05
C-EBPd__CREB	0.62	0.3	11.94	0.1
C-EBPd__CREBPA	0.87	0.88	6.63	0.09
C-EBPd__CREM-Ia-KR324R	0.65	0.34	10.69	0.09
C-EBPd__CREM-Ia	0.62	0.31	11.04	0.08
C-EBPd__CREM-Ib	0.57	0.22	10.2	0.12
C-EBPd__DBP	0.92	0.92	5.11	0.05
C-EBPd__E4BP4	0.85	0.87	5.06	0.05
C-EBPd__FosB	0.91	0.92	6.08	0.07
C-EBPd__Fos	0.88	0.91	8.21	0.08
C-EBPd__Fra1	0.82	0.87	9.36	0.1
C-EBPd__Fra2	0.91	0.92	5.49	0.07
C-EBPd__HLF	0.92	0.9	2.7	0.04
C-EBPd__HP8	0.93	0.91	2.18	0.04
C-EBPd__JunB	0.89	0.91	7.42	0.07
C-EBPd__JunD	0.92	0.89	4.28	0.04
C-EBPd__MafB	0.87	0.9	9	0.09
C-EBPd__MafG	0.51	0.13	15.32	0.1
C-EBPd__MafK	0.88	0.81	3.33	0.04
C-EBPd__NFE2L1	0.76	0.56	11.26	0.08
C-EBPd__NFE2L2	0.64	0.35	11.51	0.07
C-EBPd__NFE2L3	0.8	0.81	6.78	0.06
C-EBPd__NFE2	0.85	0.7	6.43	0.06
C-EBPd__NRL	0.92	0.9	2.85	0.05
C-EBPd__OASIS	0.9	0.9	3.17	0.04
C-EBPd__p21SNFT	0.9	0.93	4.18	0.05
C-EBPd__TEF	0.93	0.89	4.79	0.05
C-EBPd__XBP-1	0.86	0.86	8.59	0.08
C-EBPd__ZF	0.86	0.84	3.91	0.05
C-EBPe__C-EBPg	0.85	0.76	8.71	0.05
C-EBPe__CHOP	0.92	0.91	5.65	0.06
C-EBPe__cJun	0.85	0.77	8.85	0.07
C-EBPe__cMaf	0.86	0.79	9.26	0.07
C-EBPe__CREB3	0.85	0.77	6.72	0.05
C-EBPe__CREB4	0.79	0.58	8.74	0.05
C-EBPe__CREB-H	0.88	0.83	6	0.05
C-EBPe__CREB	0.72	0.48	9.51	0.05
C-EBPe__CREBPA	0.86	0.77	8.07	0.07
C-EBPe__CREM-Ia-KR324R	0.76	0.56	10.2	0.06
C-EBPe__CREM-Ia	0.75	0.6	9.5	0.05
C-EBPe__CREM-Ib	0.83	0.77	5.23	0.05
C-EBPe__DBP	0.9	0.85	5.28	0.04
C-EBPe__E4BP4	0.83	0.77	7.74	0.05
C-EBPe__FosB	0.86	0.75	7.41	0.05
C-EBPe__Fos	0.85	0.79	9.14	0.06
C-EBPe__Fra1	0.78	0.66	10.7	0.07
C-EBPe__Fra2	0.87	0.77	7.21	0.05
C-EBPe__HLF	0.91	0.9	5.31	0.05
C-EBPe__HP8	0.9	0.89	5.37	0.05
C-EBPe__JunB	0.85	0.76	8.41	0.06
C-EBPe__JunD	0.89	0.78	6.76	0.05
C-EBPe__MafB	0.81	0.65	12.03	0.07
C-EBPe__MafG	0.65	0.59	16	0.07
C-EBPe__MafK	0.87	0.77	5.99	0.04
C-EBPe__NFE2L1	0.67	0.34	10.22	0.06
C-EBPe__NFE2L2	0.8	0.63	8.75	0.05
C-EBPe__NFE2L3	0.78	0.65	8.66	0.04
C-EBPe__NFE2	0.86	0.8	6.38	0.05
C-EBPe__NRL	0.72	0.56	9.07	0.06
C-EBPe__OASIS	0.84	0.84	6.56	0.05
C-EBPe__p21SNFT	0.86	0.82	6.77	0.05
C-EBPe__TEF	0.91	0.88	5.12	0.04
C-EBPe__XBP-1	0.8	0.65	10.34	0.06
C-EBPe__ZF	0.86	0.78	6.49	0.05
C-EBPg__CHOP	0.89	0.89	6.7	0.06
C-EBPg__cJun	0.82	0.73	9.72	0.07
C-EBPg__cMaf	0.82	0.69	12.45	0.08
C-EBPg__CREB3	0.87	0.82	6.3	0.04
C-EBPg__CREB4	0.85	0.75	8.25	0.05
C-EBPg__CREB-H	0.85	0.87	6.78	0.06
C-EBPg__CREB	0.69	0.36	12.53	0.06
C-EBPg__CREBPA	0.84	0.77	8.7	0.07
C-EBPg__CREM-Ia-KR324R	0.72	0.46	11.67	0.06
C-EBPg__CREM-Ia	0.71	0.46	11.73	0.06
C-EBPg__CREM-Ib	0.79	0.71	8.83	0.06
C-EBPg__DBP	0.85	0.74	9.35	0.06
C-EBPg__E4BP4	0.76	0.76	9.9	0.06
C-EBPg__FosB	0.87	0.84	7.64	0.05
C-EBPg__Fos	0.81	0.72	11.13	0.07
C-EBPg__Fra1	0.75	0.64	12.78	0.07
C-EBPg__Fra2	0.84	0.76	8.72	0.06
C-EBPg__HLF	0.87	0.88	7.98	0.07
C-EBPg__HP8	0.88	0.88	7.83	0.07
C-EBPg__JunB	0.8	0.66	10.59	0.06
C-EBPg__JunD	0.84	0.66	8.66	0.05
C-EBPg__MafB	0.82	0.71	12.44	0.07
C-EBPg__MafG	0.62	0.48	17.41	0.07
C-EBPg__MafK	0.79	0.71	7.92	0.05
C-EBPg__NFE2L1	0.71	0.44	12.7	0.06
C-EBPg__NFE2L2	0.77	0.54	10.24	0.05
C-EBPg__NFE2L3	0.81	0.74	8.71	0.05
C-EBPg__NFE2	0.79	0.63	7.86	0.05
C-EBPg__NRL	0.89	0.89	6.91	0.06
C-EBPg__OASIS	0.85	0.86	7.4	0.06
C-EBPg__p21SNFT	0.79	0.77	9.08	0.06
C-EBPg__TEF	0.86	0.8	8.24	0.05
C-EBPg__XBP-1	0.75	0.63	11.66	0.06
C-EBPg__ZF	0.66	0.37	10.46	0.05
CHOP__cJun	0.88	0.83	6.79	0.08
CHOP__cMaf	0.86	0.83	8.92	0.09
CHOP__CREB3	0.92	0.88	4.88	0.04
CHOP__CREB4	0.82	0.67	8.36	0.05
CHOP__CREB-H	0.91	0.85	3.93	0.05
CHOP__CREB	0.8	0.61	8.18	0.06
CHOP__CREBPA	0.88	0.85	7.33	0.08
CHOP__CREM-Ia-KR324R	0.77	0.51	9.25	0.07
CHOP__CREM-Ia	0.81	0.63	7.57	0.05
CHOP__CREM-Ib	0.88	0.75	5.03	0.06
CHOP__DBP	0.92	0.87	5.99	0.05
CHOP__E4BP4	0.85	0.82	5.09	0.05
CHOP__FosB	0.85	0.77	7.62	0.06
CHOP__Fos	0.86	0.82	9.15	0.08
CHOP__Fra1	0.81	0.77	10	0.09
CHOP__Fra2	0.84	0.72	7.98	0.07
CHOP__HLF	0.93	0.89	2.96	0.04
CHOP__HP8	0.93	0.92	3.38	0.06
CHOP__JunB	0.87	0.84	8.29	0.06
CHOP__JunD	0.92	0.84	5.46	0.05
CHOP__MafB	0.82	0.75	10.03	0.09
CHOP__MafG	0.72	0.66	15.25	0.09
CHOP__MafK	0.85	0.65	5.32	0.04
CHOP__NFE2L1	0.72	0.46	9.87	0.07
CHOP__NFE2L2	0.7	0.38	10.38	0.06
CHOP__NFE2L3	0.64	0.26	11.99	0.06
CHOP__NFE2	0.8	0.6	7.97	0.06
CHOP__NRL	0.93	0.89	3.77	0.05
CHOP__OASIS	0.91	0.86	3.71	0.05
CHOP__p21SNFT	0.88	0.86	7.13	0.07
CHOP__TEF	0.9	0.81	4.59	0.04
CHOP__XBP-1	0.52	0.1	11.3	0.07
CHOP__ZF	0.81	0.6	7.36	0.05
cJun__cMaf	0.81	0.73	11.69	0.09
cJun__CREB3	0.84	0.78	7.29	0.06
cJun__CREB4	0.77	0.64	9.93	0.06
cJun__CREB-H	0.86	0.83	6.38	0.07
cJun__CREB	0.76	0.67	9.41	0.07
cJun__CREBPA	0.85	0.82	6.21	0.06
cJun__CREM-Ia-KR324R	0.79	0.7	9.22	0.07
cJun__CREM-Ia	0.75	0.65	9.35	0.07
cJun__CREM-Ib	0.88	0.92	6.19	0.1
cJun__DBP	0.9	0.88	5.83	0.05
cJun__E4BP4	0.68	0.51	10.48	0.06
cJun__FosB	0.91	0.88	5.67	0.05
cJun__Fos	0.87	0.87	6.52	0.05
cJun__Fra1	0.83	0.85	7.57	0.07
cJun__Fra2	0.88	0.85	5.92	0.06
cJun__HLF	0.91	0.9	5.79	0.08
cJun__HP8	0.9	0.88	5.76	0.08
cJun__JunB	0.83	0.78	7.88	0.06
cJun__JunD	0.88	0.77	8.21	0.07
cJun__MafB	0.81	0.73	11.52	0.09
cJun__MafG	0.67	0.66	15.63	0.08
cJun__MafK	0.84	0.82	6.64	0.07
cJun__NFE2L1	0.83	0.72	7.86	0.07
cJun__NFE2L2	0.62	0.31	10.96	0.06
cJun__NFE2L3	0.72	0.65	10.02	0.06
cJun__NFE2	0.79	0.65	8.02	0.07
cJun__NRL	0.89	0.89	6.47	0.08
cJun__OASIS	0.84	0.83	6.53	0.08
cJun__p21SNFT	0.82	0.84	6.22	0.06
cJun__TEF	0.91	0.86	4.44	0.05
cJun__XBP-1	0.83	0.77	9.68	0.08
cJun__ZF	0.83	0.81	6.37	0.07
cMaf__CREB3	0.85	0.78	9.57	0.07
cMaf__CREB4	0.77	0.62	11.62	0.07
cMaf__CREB-H	0.82	0.8	8.94	0.08
cMaf__CREB	0.79	0.67	11.19	0.08
cMaf__CREBPA	0.81	0.73	11.09	0.09
cMaf__CREM-Ia-KR324R	0.68	0.4	15.07	0.08
cMaf__CREM-Ia	0.8	0.68	10.95	0.08
cMaf__CREM-Ib	0.66	0.52	13.92	0.11
cMaf__DBP	0.84	0.71	9.07	0.06
cMaf__E4BP4	0.71	0.55	12.32	0.07
cMaf__FosB	0.83	0.72	10.31	0.07
cMaf__Fos	0.8	0.65	12.59	0.08
cMaf__Fra1	0.76	0.64	12.35	0.08
cMaf__Fra2	0.83	0.73	11.05	0.08
cMaf__HLF	0.86	0.81	9.39	0.09
cMaf__HP8	0.71	0.6	11.95	0.1
cMaf__JunB	0.82	0.67	11.97	0.08
cMaf__JunD	0.87	0.75	9.5	0.07
cMaf__MafB	0.79	0.67	13.92	0.09
cMaf__MafG	0.67	0.59	17.15	0.08
cMaf__MafK	0.86	0.85	8.83	0.09
cMaf__NFE2L1	0.77	0.62	11.42	0.08
cMaf__NFE2L2	0.79	0.65	10.96	0.07
cMaf__NFE2L3	0.77	0.65	14.52	0.06
cMaf__NFE2	0.64	0.33	12.93	0.08
cMaf__NRL	0.87	0.89	8.35	0.09
cMaf__OASIS	0.86	0.87	8.7	0.09
cMaf__p21SNFT	0.78	0.73	11.76	0.08
cMaf__TEF	0.82	0.67	9.86	0.07
cMaf__XBP-1	0.8	0.7	12.14	0.08
cMaf__ZF	0.83	0.76	9.7	0.08
CREB3__CREB4	0.91	0.84	5.43	0.04
CREB3__CREB-H	0.93	0.9	3.99	0.04
CREB3__CREB	0.71	0.49	8.89	0.05
CREB3__CREBPA	0.86	0.81	5.39	0.05
CREB3__CREM-Ia-KR324R	0.75	0.52	8.49	0.05
CREB3__CREM-Ia	0.72	0.43	9.81	0.05
CREB3__CREM-Ib	0.89	0.87	5.54	0.05
CREB3__DBP	0.81	0.63	7.97	0.05
CREB3__E4BP4	0.57	0.09	9.58	0.05
CREB3__FosB	0.87	0.77	6.97	0.05
CREB3__Fos	0.85	0.77	8.87	0.06
CREB3__Fra1	0.77	0.72	9.41	0.07
CREB3__Fra2	0.87	0.77	6.05	0.05
CREB3__HLF	0.92	0.89	4.69	0.04
CREB3__HP8	0.91	0.88	4.72	0.04
CREB3__JunB	0.86	0.78	7.84	0.05
CREB3__JunD	0.89	0.81	5.24	0.04
CREB3__MafB	0.86	0.78	9.2	0.07
CREB3__MafG	0.56	0.27	16.8	0.07
CREB3__MafK	0.66	0.42	12.69	0.08
CREB3__NFE2L1	0.89	0.79	6.27	0.05
CREB3__NFE2L2	0.86	0.82	5.1	0.03
CREB3__NFE2L3	0.79	0.7	7.61	0.04
CREB3__NFE2	0.88	0.8	5.38	0.04
CREB3__NRL	0.69	0.43	10.33	0.06
CREB3__OASIS	0.9	0.9	4.27	0.04
CREB3__p21SNFT	0.83	0.82	6.93	0.05
CREB3__TEF	0.84	0.67	6.54	0.04
CREB3__XBP-1	0.87	0.81	8.26	0.06
CREB3__ZF	0.9	0.87	4.11	0.04
CREB4__CREB-H	0.9	0.92	4.49	0.04
CREB4__CREB	0.73	0.46	11.96	0.06
CREB4__CREBPA	0.82	0.78	7.63	0.06
CREB4__CREM-Ia-KR324R	0.71	0.31	10.67	0.05
CREB4__CREM-Ia	0.73	0.43	11.94	0.06
CREB4__CREM-Ib	0.84	0.84	6.9	0.06
CREB4__DBP	0.78	0.53	9.85	0.05
CREB4__E4BP4	0.68	0.53	10.73	0.05
CREB4__FosB	0.62	0.25	13.35	0.06
CREB4__Fos	0.79	0.6	10.96	0.06
CREB4__Fra1	0.75	0.66	11.23	0.07
CREB4__Fra2	0.6	0.19	13.63	0.06
CREB4__HLF	0.81	0.7	8.64	0.06
CREB4__HP8	0.86	0.8	7.16	0.05
CREB4__JunB	0.8	0.63	10.64	0.06
CREB4__JunD	0.82	0.6	8.37	0.04
CREB4__MafB	0.79	0.64	11.57	0.07
CREB4__MafG	0.54	0.22	19.82	0.07
CREB4__MafK	0.55	0.13	13.78	0.08
CREB4__NFE2L1	0.77	0.58	10.18	0.05
CREB4__NFE2L2	0.81	0.66	8	0.04
CREB4__NFE2L3	0.6	0.3	16.59	0.07
CREB4__NFE2	0.75	0.55	9.91	0.05
CREB4__NRL	0.68	0.45	10.72	0.06
CREB4__OASIS	0.88	0.9	5.88	0.05
CREB4__p21SNFT	0.81	0.78	8.23	0.06
CREB4__TEF	0.76	0.48	10.85	0.05
CREB4__XBP-1	0.83	0.7	9.96	0.06
CREB4__ZF	0.87	0.83	6.04	0.05
CREB__CREB-H	0.82	0.74	7.6	0.06
CREB__CREBPA	0.79	0.67	8.56	0.07
CREB__CREM-Ia-KR324R	0.89	0.84	5.18	0.05
CREB__CREM-Ia	0.87	0.84	5.87	0.05
CREB__CREM-Ib	0.9	0.92	4.45	0.06
CREB__DBP	0.79	0.61	8.93	0.05
CREB__E4BP4	0.81	0.78	7.43	0.05
CREB__FosB	0.8	0.65	9.22	0.06
CREB__Fos	0.7	0.49	12.92	0.07
CREB__Fra1	0.72	0.53	12.95	0.08
CREB__Fra2	0.72	0.51	9.53	0.06
CREB-H__CREBPA	0.86	0.84	4.42	0.05
CREB-H__CREM-Ia-KR324R	0.8	0.63	8.86	0.06
CREB-H__CREM-Ia	0.82	0.71	7.88	0.06
CREB-H__CREM-Ib	0.86	0.89	4.26	0.06
CREB-H__DBP	0.85	0.73	7.19	0.05
CREB-H__E4BP4	0.77	0.69	6.79	0.05
CREB-H__FosB	0.86	0.74	7.1	0.06
CREB-H__Fos	0.85	0.81	8.98	0.07
CREB-H__Fra1	0.77	0.71	10.66	0.09
CREB-H__Fra2	0.82	0.74	7.12	0.06
CREB-H__HLF	0.89	0.83	3.56	0.04
CREB-H__HP8	0.91	0.9	2.89	0.04
CREB-H__JunB	0.88	0.81	8.04	0.06
CREB-H__JunD	0.87	0.77	5.68	0.04
CREB__HLF	0.72	0.49	8.37	0.07
CREB-H__MafB	0.84	0.79	10.15	0.08
CREB-H__MafG	0.64	0.54	15.42	0.08
CREB-H__MafK	0.51	0.13	6.22	0.05
CREB-H__NFE2L1	0.9	0.86	5.21	0.06
CREB-H__NFE2L2	0.89	0.84	5.18	0.04
CREB-H__NFE2L3	0.62	0.38	14.53	0.08
CREB-H__NFE2	0.91	0.87	3.63	0.04
CREB-H__NRL	0.6	0.23	9.25	0.07
CREB-H__OASIS	0.9	0.9	2.55	0.03
CREB-H__p21SNFT	0.86	0.84	6.77	0.07
CREB__HP8	0.68	0.42	10.19	0.08
CREB-H__TEF	0.88	0.74	5.39	0.04
CREB-H__XBP-1	0.87	0.86	8.02	0.07
CREB-H__ZF	0.88	0.88	3.51	0.04
CREB__JunB	0.8	0.7	10.48	0.06
CREB__JunD	0.83	0.75	6.51	0.05
CREB__MafB	0.79	0.71	11.36	0.08
CREB__MafG	0.52	0.12	18.71	0.07
CREB__MafK	0.7	0.59	7.82	0.05
CREB__NFE2L1	0.6	0.13	14.77	0.08
CREB__NFE2L2	0.66	0.31	13.09	0.07
CREB__NFE2L3	0.76	0.68	8.57	0.05
CREB__NFE2	0.58	0.11	14.86	0.09
CREB__NRL	0.78	0.75	6.12	0.05
CREB__OASIS	0.83	0.81	5.27	0.05
CREB__p21SNFT	0.74	0.65	8.72	0.06
CREBPA__CREM-Ia-KR324R	0.82	0.72	8.09	0.07
CREBPA__CREM-Ia	0.81	0.69	8.91	0.07
CREBPA__CREM-Ib	0.8	0.9	6.27	0.09
CREBPA__DBP	0.88	0.81	6.78	0.06
CREBPA__E4BP4	0.8	0.78	8.83	0.07
CREBPA__FosB	0.87	0.79	7.75	0.06
CREBPA__Fos	0.83	0.8	9.82	0.07
CREBPA__Fra1	0.8	0.78	10.6	0.08
CREBPA__Fra2	0.86	0.8	6.59	0.06
CREBPA__HLF	0.89	0.89	6.65	0.08
CREBPA__HP8	0.9	0.91	4.37	0.06
CREBPA__JunB	0.87	0.83	7.56	0.06
CREBPA__JunD	0.89	0.79	7.13	0.06
CREBPA__MafB	0.83	0.78	11.41	0.09
CREBPA__MafG	0.7	0.78	13.73	0.07
CREBPA__MafK	0.85	0.83	6.06	0.07
CREBPA__NFE2L1	0.65	0.32	12.36	0.07
CREBPA__NFE2L2	0.68	0.43	10.74	0.06
CREBPA__NFE2L3	0.65	0.44	10.97	0.06
CREBPA__NFE2	0.83	0.7	6.82	0.05
CREBPA__NRL	0.81	0.75	7.3	0.07
CREBPA__OASIS	0.82	0.83	5.8	0.07
CREBPA__p21SNFT	0.79	0.77	8.6	0.07
CREBPA__TEF	0.89	0.83	5.79	0.06
CREBPA__XBP-1	0.84	0.79	10.05	0.08
CREBPA__ZF	0.82	0.77	6.02	0.06
CREB__TEF	0.8	0.6	9.09	0.05
CREB__XBP-1	0.8	0.69	12.36	0.07
CREB__ZF	0.83	0.83	5.16	0.05
CREM-Ia__CREM-Ia-KR324R	0.88	0.82	4.72	0.04
CREM-Ia__CREM-Ib	0.91	0.91	4.66	0.06
CREM-Ia__DBP	0.78	0.58	8.94	0.05
CREM-Ia__E4BP4	0.81	0.78	7.47	0.05
CREM-Ia__FosB	0.78	0.61	9.36	0.06
CREM-Ia__Fos	0.71	0.48	12.43	0.07
CREM-Ia__Fra1	0.74	0.61	11.15	0.08
CREM-Ia__Fra2	0.82	0.67	8.93	0.06
CREM-Ia__HLF	0.77	0.58	8.64	0.06
CREM-Ia__HP8	0.78	0.65	7.46	0.06
CREM-Ia__JunB	0.8	0.67	10.17	0.06
CREM-Ia__JunD	0.84	0.74	6.61	0.04
CREM-Ia-KR324R__CREM-Ib	0.92	0.91	4.39	0.06
CREM-Ia-KR324R__DBP	0.8	0.6	9.25	0.05
CREM-Ia-KR324R__E4BP4	0.58	0.12	8.21	0.05
CREM-Ia-KR324R__FosB	0.78	0.59	8.87	0.06
CREM-Ia-KR324R__Fos	0.74	0.54	12.19	0.07
CREM-Ia-KR324R__Fra1	0.54	0.1	16	0.08
CREM-Ia-KR324R__Fra2	0.81	0.62	8.92	0.06
CREM-Ia-KR324R__HLF	0.86	0.73	7.06	0.06
CREM-Ia-KR324R__HP8	0.68	0.39	9.45	0.08
CREM-Ia-KR324R__JunB	0.83	0.71	9.69	0.06
CREM-Ia-KR324R__JunD	0.86	0.74	6.69	0.04
CREM-Ia-KR324R__MafB	0.73	0.47	13.71	0.08
CREM-Ia-KR324R__MafG	0.63	0.41	17.21	0.08
CREM-Ia-KR324R__MafK	0.68	0.47	9.28	0.07
CREM-Ia-KR324R__NFE2L1	0.6	0.12	14.6	0.08
CREM-Ia-KR324R__NFE2L2	0.61	0.14	11.25	0.06
CREM-Ia-KR324R__NFE2L3	0.78	0.69	8.31	0.05
CREM-Ia-KR324R__NFE2	0.6	0.16	8.51	0.06
CREM-Ia-KR324R__NRL	0.58	0.16	13.46	0.11
CREM-Ia-KR324R__OASIS	0.83	0.79	6.16	0.05
CREM-Ia-KR324R__p21SNFT	0.73	0.59	10.23	0.07
CREM-Ia-KR324R__TEF	0.82	0.56	7.94	0.05
CREM-Ia-KR324R__XBP-1	0.8	0.65	10.87	0.07
CREM-Ia-KR324R__ZF	0.85	0.79	4.71	0.04
CREM-Ia__MafB	0.8	0.68	10.89	0.07
CREM-Ia__MafG	0.59	0.33	18.11	0.07
CREM-Ia__MafK	0.71	0.61	8.39	0.06
CREM-Ia__NFE2L1	0.6	0.12	14.74	0.08
CREM-Ia__NFE2L2	0.65	0.27	12.84	0.07
CREM-Ia__NFE2L3	0.76	0.65	9.2	0.05
CREM-Ia__NFE2	0.59	0.13	8.72	0.05
CREM-Ia__NRL	0.78	0.76	6.18	0.05
CREM-Ia__OASIS	0.83	0.79	6.58	0.05
CREM-Ia__p21SNFT	0.77	0.71	9.2	0.07
CREM-Ia__TEF	0.79	0.58	8.78	0.05
CREM-Ia__XBP-1	0.81	0.71	11.2	0.07
CREM-Ia__ZF	0.84	0.82	5.4	0.05
CREM-Ib__DBP	0.92	0.89	5.44	0.06
CREM-Ib__E4BP4	0.8	0.89	5.26	0.05
CREM-Ib__FosB	0.91	0.93	4.71	0.06
CREM-Ib__Fos	0.87	0.9	8.88	0.09
CREM-Ib__Fra1	0.82	0.9	9.52	0.11
CREM-Ib__Fra2	0.9	0.92	5.53	0.08
CREM-Ib__HLF	0.91	0.89	3.44	0.06
CREM-Ib__HP8	0.8	0.66	5.44	0.06
CREM-Ib__JunB	0.91	0.94	7.54	0.08
CREM-Ib__JunD	0.94	0.94	4.12	0.05
CREM-Ib__MafB	0.83	0.9	9.99	0.1
CREM-Ib__MafG	0.73	0.85	16.04	0.1
CREM-Ib__MafK	0.86	0.88	3.08	0.04
CREM-Ib__NFE2L1	0.91	0.91	4.58	0.07
CREM-Ib__NFE2L2	0.73	0.55	7.63	0.06
CREM-Ib__NFE2L3	0.59	0.25	12.29	0.08
CREM-Ib__NFE2	0.58	0.19	11.65	0.1
CREM-Ib__NRL	0.9	0.89	3.5	0.06
CREM-Ib__OASIS	0.89	0.89	3.88	0.06
CREM-Ib__p21SNFT	0.83	0.9	7.72	0.09
CREM-Ib__TEF	0.93	0.9	4.95	0.05
CREM-Ib__XBP-1	0.85	0.91	9.34	0.1
CREM-Ib__ZF	0.9	0.93	3.44	0.05
DBP__E4BP4	0.83	0.74	7.98	0.05
DBP__FosB	0.89	0.79	6.81	0.05
DBP__Fos	0.87	0.79	8.45	0.06
DBP__Fra1	0.85	0.75	10	0.07
DBP__Fra2	0.88	0.78	6.8	0.05
DBP__HLF	0.93	0.92	4.93	0.05
DBP__HP8	0.91	0.88	5.13	0.05
DBP__JunB	0.91	0.86	5.8	0.05
DBP__JunD	0.91	0.8	4.86	0.04
DBP__MafB	0.82	0.62	11.92	0.07
DBP__MafG	0.64	0.4	16.81	0.07
DBP__MafK	0.74	0.46	10.08	0.06
DBP__NFE2L1	0.85	0.74	7.66	0.06
DBP__NFE2L2	0.84	0.71	7.78	0.05
DBP__NFE2L3	0.74	0.51	10.31	0.05
DBP__NFE2	0.74	0.47	9.96	0.05
DBP__NRL	0.89	0.84	5.87	0.05
DBP__OASIS	0.87	0.83	6.58	0.05
DBP__p21SNFT	0.86	0.82	6.98	0.05
DBP__TEF	0.94	0.89	3.98	0.03
DBP__XBP-1	0.81	0.69	9.51	0.06
DBP__ZF	0.81	0.67	8.15	0.05
E4BP4__FosB	0.79	0.74	8.77	0.06
E4BP4__Fos	0.77	0.7	11.01	0.07
E4BP4__Fra1	0.68	0.62	11.83	0.08
E4BP4__Fra2	0.77	0.72	8.86	0.06
E4BP4__HLF	0.83	0.78	6.41	0.05
E4BP4__HP8	0.86	0.86	5.01	0.05
E4BP4__JunB	0.75	0.56	11.67	0.06
E4BP4__JunD	0.59	0.09	15.47	0.08
E4BP4__MafB	0.68	0.52	13.41	0.07
E4BP4__MafG	0.67	0.62	16.3	0.07
E4BP4__MafK	0.8	0.71	6.58	0.05
E4BP4__NFE2L1	0.74	0.58	10.31	0.06
E4BP4__NFE2L2	0.83	0.77	7.18	0.05
E4BP4__NFE2L3	0.64	0.52	11.59	0.05
E4BP4__NFE2	0.56	0.09	15.38	0.08
E4BP4__NRL	0.62	0.37	9.91	0.06
E4BP4__OASIS	0.72	0.58	8.05	0.05
E4BP4__p21SNFT	0.72	0.76	9.14	0.06
E4BP4__TEF	0.84	0.77	7.11	0.05
E4BP4__XBP-1	0.76	0.66	12.43	0.07
E4BP4__ZF	0.81	0.78	6.15	0.05
FosB__Fos	0.83	0.68	8.82	0.05
FosB__Fra1	0.79	0.7	9.34	0.07
FosB__Fra2	0.81	0.65	8.51	0.06
FosB__HLF	0.91	0.9	5.91	0.06
FosB__HP8	0.91	0.92	5.07	0.06
FosB__JunB	0.87	0.8	7.67	0.05
FosB__JunD	0.86	0.72	7.97	0.05
FosB__MafB	0.84	0.72	10.88	0.08
FosB__MafG	0.68	0.64	14.77	0.07
FosB__MafK	0.87	0.82	5.37	0.04
FosB__NFE2L1	0.81	0.66	8.7	0.06
FosB__NFE2L2	0.58	0.11	16.75	0.08
FosB__NFE2L3	0.61	0.24	12.71	0.06
FosB__NFE2	0.64	0.31	10.48	0.06
FosB__NRL	0.88	0.85	6.8	0.06
FosB__OASIS	0.88	0.87	6.67	0.06
FosB__p21SNFT	0.84	0.76	8.53	0.07
FosB__TEF	0.9	0.84	5.96	0.05
FosB__XBP-1	0.85	0.77	10.62	0.07
FosB__ZF	0.86	0.81	6.19	0.06
Fos__Fra1	0.76	0.64	11.48	0.07
Fos__Fra2	0.79	0.62	10.91	0.06
Fos__HLF	0.87	0.87	8.59	0.07
Fos__HP8	0.87	0.91	8.46	0.08
Fos__JunB	0.86	0.76	8.23	0.05
Fos__JunD	0.89	0.81	8.39	0.05
Fos__MafB	0.79	0.64	13.33	0.08
Fos__MafG	0.63	0.51	16.77	0.07
Fos__MafK	0.82	0.75	8.98	0.06
Fos__NFE2L1	0.79	0.65	10.99	0.07
Fos__NFE2L2	0.6	0.2	15.37	0.07
Fos__NFE2L3	0.57	0.21	14.79	0.06
Fos__NFE2	0.65	0.35	13.53	0.07
Fos__NRL	0.73	0.6	11.44	0.07
Fos__OASIS	0.85	0.86	9.01	0.08
Fos__p21SNFT	0.81	0.74	9.43	0.06
Fos__TEF	0.89	0.84	7.58	0.06
Fos__XBP-1	0.8	0.68	12.81	0.07
Fos__ZF	0.78	0.77	9.76	0.07
Fra1__Fra2	0.76	0.66	10.76	0.08
Fra1__HLF	0.84	0.84	8.69	0.09
Fra1__HP8	0.81	0.88	8.82	0.09
Fra1__JunB	0.85	0.79	7.88	0.06
Fra1__JunD	0.86	0.78	9.27	0.07
Fra1__MafB	0.77	0.62	13.68	0.09
Fra1__MafG	0.64	0.51	17.48	0.08
Fra1__MafK	0.77	0.7	9.59	0.08
Fra1__NFE2L1	0.64	0.36	12.87	0.08
Fra1__NFE2L2	0.58	0.22	15.36	0.07
Fra1__NFE2L3	0.51	0.12	14.66	0.07
Fra1__NFE2	0.61	0.32	12.86	0.08
Fra1__NRL	0.81	0.83	9.38	0.09
Fra1__OASIS	0.77	0.8	17.48	0.11
Fra1__p21SNFT	0.76	0.71	10.58	0.08
Fra1__TEF	0.86	0.8	8.98	0.07
Fra1__XBP-1	0.76	0.65	13	0.08
Fra1__ZF	0.8	0.76	9.47	0.08
Fra2__HLF	0.9	0.88	5.94	0.07
Fra2__HP8	0.9	0.92	6.24	0.08
Fra2__JunB	0.88	0.82	7.66	0.06
Fra2__JunD	0.89	0.8	6.67	0.06
Fra2__MafB	0.83	0.74	10.65	0.08
Fra2__MafG	0.64	0.52	16.16	0.07
Fra2__MafK	0.84	0.81	5.35	0.05
Fra2__NFE2L1	0.8	0.6	9.72	0.06
Fra2__NFE2L2	0.58	0.2	15.38	0.08
Fra2__NFE2L3	0.59	0.22	13.08	0.06
Fra2__NFE2	0.64	0.32	10.87	0.06
Fra2__NRL	0.87	0.84	5.87	0.06
Fra2__OASIS	0.84	0.77	6.83	0.06
Fra2__p21SNFT	0.84	0.78	8.17	0.07
Fra2__TEF	0.9	0.83	6.03	0.05
Fra2__XBP-1	0.83	0.76	10.41	0.07
Fra2__ZF	0.84	0.81	6.62	0.06
HLF__HP8	0.91	0.89	3.72	0.07
HLF__JunB	0.92	0.92	6.06	0.06
HLF__JunD	0.94	0.92	4.19	0.04
HLF__MafB	0.84	0.77	10.96	0.09
HLF__MafG	0.68	0.66	15.95	0.09
HLF__MafK	0.84	0.69	4.99	0.05
HLF__NFE2L1	0.9	0.86	5.29	0.06
HLF__NFE2L2	0.86	0.73	7.07	0.05
HLF__NFE2L3	0.81	0.68	8.32	0.06
HLF__NFE2	0.84	0.73	6.74	0.06
HLF__NRL	0.88	0.83	3.54	0.05
HLF__OASIS	0.91	0.89	3.19	0.04
HLF__p21SNFT	0.86	0.89	6.18	0.07
HLF__TEF	0.94	0.93	3.6	0.04
HLF__XBP-1	0.87	0.83	8.67	0.08
HLF__ZF	0.89	0.87	4	0.05
HP8__JunB	0.9	0.91	7.16	0.07
HP8__JunD	0.94	0.92	3.93	0.04
HP8__MafB	0.83	0.77	11.33	0.09
HP8__MafG	0.67	0.66	15.84	0.09
HP8__MafK	0.91	0.85	2.96	0.04
HP8__NFE2L1	0.89	0.86	4.29	0.05
HP8__NFE2L2	0.85	0.78	6.06	0.05
HP8__NFE2L3	0.8	0.79	7.35	0.06
HP8__NFE2	0.89	0.86	4.33	0.05
HP8__NRL	0.93	0.91	2.46	0.04
HP8__OASIS	0.89	0.89	3.21	0.05
HP8__p21SNFT	0.88	0.91	4.7	0.06
HP8__TEF	0.93	0.91	3.9	0.04
HP8__XBP-1	0.79	0.73	10.01	0.08
HP8__ZF	0.84	0.72	5.64	0.06
JunB__JunD	0.87	0.77	8.96	0.06
JunB__MafB	0.82	0.68	12.22	0.07
JunB__MafG	0.69	0.66	15.17	0.07
JunB__MafK	0.87	0.87	7.53	0.07
JunB__NFE2L1	0.83	0.72	9.55	0.06
JunB__NFE2L2	0.76	0.5	11.23	0.05
JunB__NFE2L3	0.8	0.59	10.85	0.05
JunB__NFE2	0.8	0.62	9.82	0.06
JunB__NRL	0.89	0.91	7.28	0.07
JunB__OASIS	0.87	0.86	7.85	0.06
JunB__p21SNFT	0.84	0.78	9.43	0.06
JunB__TEF	0.92	0.9	5.36	0.05
JunB__XBP-1	0.84	0.72	11.09	0.07
JunB__ZF	0.87	0.84	7.49	0.06
JunD__MafB	0.86	0.75	10.08	0.08
JunD__MafG	0.71	0.7	12.42	0.06
JunD__MafK	0.89	0.89	4	0.04
JunD__NFE2L1	0.86	0.71	7.01	0.05
JunD__NFE2L2	0.71	0.34	10.64	0.05
JunD__NFE2L3	0.72	0.55	9.14	0.05
JunD__NFE2	0.8	0.56	8.55	0.05
JunD__NRL	0.93	0.92	3.91	0.04
JunD__OASIS	0.89	0.86	4.84	0.04
JunD__p21SNFT	0.86	0.77	7.28	0.06
JunD__TEF	0.93	0.86	4.77	0.04
JunD__XBP-1	0.88	0.76	8.27	0.06
JunD__ZF	0.89	0.86	4.9	0.04
MafB__MafG	0.67	0.63	17.03	0.08
MafB__MafK	0.81	0.81	9.2	0.09
MafB__NFE2L1	0.8	0.71	10.25	0.08
MafB__NFE2L2	0.78	0.6	12.65	0.06
MafB__NFE2L3	0.59	0.26	14.74	0.07
MafB__NFE2	0.64	0.38	13.08	0.07
MafB__NRL	0.87	0.87	9.44	0.09
MafB__OASIS	0.86	0.86	8.56	0.09
MafB__p21SNFT	0.77	0.73	11.4	0.08
MafB__TEF	0.83	0.65	11.73	0.07
MafB__XBP-1	0.82	0.68	12.54	0.08
MafB__ZF	0.73	0.54	12.13	0.07
MafG__MafK	0.79	0.86	13.6	0.09
MafG__NFE2L1	0.78	0.82	12.4	0.07
MafG__NFE2L2	0.79	0.8	12.8	0.07
MafG__NFE2L3	0.73	0.76	12.94	0.06
MafG__NFE2	0.79	0.82	13.64	0.08
MafG__NRL	0.72	0.8	15.07	0.1
MafG__OASIS	0.69	0.73	13.03	0.08
MafG__p21SNFT	0.63	0.63	17.19	0.08
MafG__TEF	0.66	0.5	15.38	0.07
MafG__XBP-1	0.66	0.64	16.16	0.07
MafG__ZF	0.69	0.75	14.57	0.08
MafK__NFE2L1	0.92	0.89	4.5	0.06
MafK__NFE2L2	0.91	0.91	4.02	0.04
MafK__NFE2L3	0.89	0.9	5.17	0.05
MafK__NFE2	0.9	0.86	3.53	0.04
MafK__NRL	0.87	0.84	2.97	0.04
MafK__OASIS	0.55	0.14	13.25	0.11
MafK__p21SNFT	0.53	0.16	14.76	0.1
MafK__TEF	0.76	0.53	7.6	0.05
MafK__XBP-1	0.76	0.73	9.97	0.07
MafK__ZF	0.89	0.84	4.03	0.04
NFE2L1__NFE2L2	0.6	0.16	15.72	0.09
NFE2L1__NFE2L3	0.64	0.32	11.37	0.06
NFE2L1__NRL	0.69	0.43	8.25	0.06
NFE2L1__OASIS	0.87	0.83	5.34	0.06
NFE2L1__p21SNFT	0.82	0.72	8.47	0.07
NFE2L1__TEF	0.9	0.83	5.8	0.05
NFE2L1__XBP-1	0.84	0.77	8.89	0.07
NFE2L1__ZF	0.9	0.86	4.88	0.05
NFE2L2__NFE2L3	0.63	0.29	12.96	0.06
NFE2L2__NRL	0.59	0.16	6.99	0.05
NFE2L2__OASIS	0.84	0.86	4.92	0.04
NFE2L2__p21SNFT	0.69	0.46	11.84	0.06
NFE2L2__TEF	0.89	0.79	5.58	0.04
NFE2L2__XBP-1	0.83	0.72	9.9	0.06
NFE2L2__ZF	0.89	0.87	4.36	0.04
NFE2L3__NRL	0.58	0.2	12.38	0.07
NFE2L3__OASIS	0.71	0.64	8.13	0.05
NFE2L3__p21SNFT	0.79	0.76	8.09	0.06
NFE2L3__TEF	0.7	0.38	8.16	0.05
NFE2L3__XBP-1	0.8	0.69	9.96	0.06
NFE2L3__ZF	0.83	0.88	5.71	0.05
NFE2__NFE2L1	0.66	0.32	10.9	0.06
NFE2__NFE2L2	0.66	0.34	12.09	0.07
NFE2__NFE2L3	0.55	0.15	13.98	0.07
NFE2__NRL	0.59	0.24	10.01	0.07
NFE2__OASIS	0.89	0.86	3.82	0.04
NFE2__p21SNFT	0.81	0.72	9.6	0.06
NFE2__TEF	0.9	0.79	5.83	0.04
NFE2__XBP-1	0.86	0.82	8.35	0.07
NFE2__ZF	0.9	0.85	4.41	0.04
NRL__OASIS	0.92	0.89	2.9	0.04
NRL__p21SNFT	0.84	0.8	6.76	0.07
NRL__TEF	0.86	0.77	5.73	0.05
NRL__XBP-1	0.88	0.87	8.88	0.08
NRL__ZF	0.89	0.89	4.15	0.05
OASIS__p21SNFT	0.85	0.87	6	0.06
OASIS__TEF	0.88	0.81	5.37	0.04
OASIS__XBP-1	0.87	0.87	7.7	0.07
OASIS__ZF	0.9	0.9	3.31	0.04
p21SNFT__TEF	0.86	0.81	5.61	0.05
p21SNFT__XBP-1	0.78	0.75	9.84	0.07
p21SNFT__ZF	0.81	0.78	7.33	0.06
TEF__XBP-1	0.86	0.75	8.84	0.06
TEF__ZF	0.84	0.74	6	0.05
XBP-1__ZF	0.87	0.86	8.03	0.07
ATF-1_ATF-1	0.89	0.8	5.73	0.05
ATF-2_ATF-2	0.84	0.76	8.06	0.06
ATF-3_ATF-3	0.78	0.62	13	0.06
ATF-4_ATF-4	0.76	0.7	6.77	0.05
ATF-4L1d_ATF-4L1d	0.5	0.13	15.27	0.08
ATF-5_ATF-5	0.75	0.56	15.99	0.08
ATF-6_ATF-6	0.85	0.79	6.66	0.07
ATF-7_ATF-7	0.81	0.77	7.11	0.08
BACH1_BACH1	0.66	0.3	11.63	0.07
BACH2_BACH2	0.69	0.34	12.35	0.09
B-ATF_B-ATF	0.89	0.81	3.95	0.05
C-EBPa_C-EBPa	0.91	0.85	3.45	0.05
C-EBPb_C-EBPb	0.87	0.76	8.03	0.06
C-EBPd_C-EBPd	0.91	0.88	2.75	0.04
C-EBPe_C-EBPe	0.86	0.75	6.48	0.05
C-EBPg_C-EBPg	0.75	0.52	11.34	0.05
CHOP_CHOP	0.84	0.68	6.66	0.05
cJun_cJun	0.82	0.71	8.46	0.07
cMaf_cMaf	0.81	0.69	12.79	0.09
CREB3_CREB3	0.92	0.81	5.08	0.04
CREB4_CREB4	0.87	0.79	7.51	0.05
CREB_CREB	0.87	0.81	5.68	0.06
CREB-H_CREB-H	0.92	0.89	3.02	0.04
CREBPA_CREBPA	0.83	0.77	7.65	0.08
CREM-Ia_CREM-Ia	0.87	0.81	5.67	0.05
CREM-Ib_CREM-Ib	0.94	0.89	1.79	0.04
DBP_DBP	0.9	0.79	4.91	0.04
E4BP4_E4BP4	0.81	0.76	6.95	0.05
FosB_FosB	0.65	0.27	13.7	0.07
Fos_Fos	0.72	0.5	14.25	0.06
Fra1_Fra1	0.71	0.57	14.29	0.08
Fra2_Fra2	0.64	0.27	11.98	0.07
HLF_HLF	0.91	0.88	3.74	0.06
HP8_HP8	0.9	0.83	3.23	0.05
JunB_JunB	0.82	0.66	9.07	0.05
JunD_JunD	0.91	0.79	5.57	0.04
MafB_MafB	0.8	0.68	13.62	0.09
MafG_MafG	0.69	0.55	18.44	0.07
MafK_MafK	0.93	0.89	2.25	0.03
NFE2L1_NFE2L1	0.62	0.2	12.11	0.07
NFE2L2_NFE2L2	0.57	0.14	12.06	0.06
NFE2L3_NFE2L3	0.62	0.34	12.42	0.05
NFE2_NFE2	0.67	0.28	10.71	0.06
NRL_NRL	0.91	0.86	3.86	0.06
OASIS_OASIS	0.89	0.84	3.78	0.05
p21SNFT_p21SNFT	0.79	0.73	9.54	0.07
TEF_TEF	0.94	0.85	3.47	0.03
XBP-1_XBP-1	0.83	0.71	11	0.07
ZF_ZF	0.91	0.88	3.65	0.04
