# Supplementary material for: Assessing the validity of leucine zipper constructs predicted by AlphaFold
Source: Protein Sci. 2025 Dec 23;35(1):e70438. doi: 10.1002/pro.70438 (PMC12723748; doi:10.1002/pro.70438)
Supplement: Supplementary file 1 — Supplementary Figure 1. AlphaFold2 predicted structures of the monomers of FosB, JunD, Synthetic Peptide 1 and Synthetic Peptide 2. Supplementary Figure 2: Alignments between the crystal structure of the FosB‐JunD heterodimer and different AlphaFold2 predicted structures. Supplementary Figure 3: Electrostatic surface potential of the predicted structured coiled‐coil region of the AlphaFold2 JunD homodimer. Supplementary Figure 4: An overview of the results of modeling the three possible FosB/JunD dimers without MSA and templates. Supplementary Figure 5: An overview of the results of modeling the three possible FosB/JunD dimers in AlphaFold3. Supplementary Figure 6: The minimal L‐zip only region of the FosB homodimer structure as predicted by Boltz‐1. Supplementary Figure 7: Graph for L‐zip dimer predictions from Boltz‐1 showing Newman rank against ipTM, mean pLDDT and mean PAE. Supplementary Table 1: The pLDDT scores for the individual residues in the L‐zip regions of the full length AlphaFold Multimer predictions for the three possible FosB and JunD dimers. Supplementary material: .zip file of all the PDB files for the synthetic peptide pairs predicted structures produced in AlphaFold‐Multimer. File name: Synthetic Leucine zipper construct PDB files.zip. Supplementary material: .zip file of all the .cif files for the human L‐zip dimers as named by Newman and Keating (2003). File name: leucine_zippers_Boltz_predictions.zip. Supplementary material: Excel file containing the confidence metrics for the predicted structures of the human L‐zip dimers as named by Newman and Keating (2003). File name: L‐zip dimer pairs AlphaFold confidence metrics.xlsx. Supplementary material: Excel file containing the Newman Rank and basic structural characterization for the human L‐zip dimers as named by Newman and Keating (2003). File name: L‐zip dimer pairs Newman Ranks and structures.xlsx. [file PRO-35-e70438-s001.zip › L-zip dimer pairs Newman Ranks and structures.xlsx]

## Sheet: Sheet1
Newman Vertical	Newman Horizontal	Newman Score	L-Zip (Y for L-zip, n for any other structure)
ATF-1	ATF-1	6	y
ATF-1	ATF-2	1	y
ATF-1	ATF-3	1	y
ATF-1	ATF-4	0	y
ATF-1	ATF-4L1d	1	y
ATF-1	ATF-5	1	y
ATF-1	ATF-6	1	y
ATF-1	ATF-7	0	y
ATF-1	BACH1	2	y
ATF-1	BACH2	1	y
ATF-1	B-ATF	1	y
ATF-1	C-EBPa	0	y
ATF-1	C-EBPb	0	y
ATF-1	C-EBPd	0	y
ATF-1	C-EBPe	0	y
ATF-1	C-EBPg	0	y
ATF-1	CHOP	1	y
ATF-1	cJun	1	y
ATF-1	cMaf	1	y
ATF-1	CREB	5	y
ATF-1	CREB3	0	y
ATF-1	CREB4	1	y
ATF-1	CREB-H	1	y
ATF-1	CREBPA	1	y
ATF-1	CREM-Ia	6	y
ATF-1	CREM-Ia-KR324R	4	y
ATF-1	CREM-Ib	6	y
ATF-1	DBP	1	y
ATF-1	E4BP4	3	y
ATF-1	Fos	1	y
ATF-1	FosB	1	y
ATF-1	Fra1	0	y
ATF-1	Fra2	1	y
ATF-1	HLF	1	y
ATF-1	HP8	1	y
ATF-1	JunB	1	y
ATF-1	JunD	1	y
ATF-1	MafB	1	y
ATF-1	MafG	1	y
ATF-1	MafK	0	y
ATF-1	NFE2	1	y
ATF-1	NFE2L1	1	y
ATF-1	NFE2L2	1	n
ATF-1	NFE2L3	1	y
ATF-1	OASIS	0	y
ATF-1	p21SNFT	1	n
ATF-1	TEF	1	y
ATF-1	XBP-1	0	y
ATF-1	ZF	1	y
ATF-2	ATF-1	1	y
ATF-2	ATF-2	2	y
ATF-2	ATF-3	3	y
ATF-2	ATF-4	0	y
ATF-2	ATF-4L1d	1	y
ATF-2	ATF-5	1	y
ATF-2	ATF-6	1	n
ATF-2	ATF-7	3	y
ATF-2	BACH1	0	y
ATF-2	BACH2	0	y
ATF-2	B-ATF	0	y
ATF-2	C-EBPa	0	y
ATF-2	C-EBPb	0	y
ATF-2	C-EBPd	1	y
ATF-2	C-EBPe	0	y
ATF-2	C-EBPg	3	y
ATF-2	CHOP	0	y
ATF-2	cJun	4	y
ATF-2	cMaf	1	y
ATF-2	CREB	1	y
ATF-2	CREB3	1	y
ATF-2	CREB4	1	y
ATF-2	CREB-H	1	y
ATF-2	CREBPA	2	y
ATF-2	CREM-Ia	1	y
ATF-2	CREM-Ia-KR324R	1	y
ATF-2	CREM-Ib	1	y
ATF-2	DBP	1	y
ATF-2	E4BP4	1	n
ATF-2	Fos	3	y
ATF-2	FosB	3	y
ATF-2	Fra1	2	y
ATF-2	Fra2	4	y
ATF-2	HLF	1	y
ATF-2	HP8	1	y
ATF-2	JunB	4	y
ATF-2	JunD	3	y
ATF-2	MafB	1	y
ATF-2	MafG	0	y
ATF-2	MafK	0	y
ATF-2	NFE2	1	y
ATF-2	NFE2L1	1	y
ATF-2	NFE2L2	1	y
ATF-2	NFE2L3	1	y
ATF-2	OASIS	1	y
ATF-2	p21SNFT	2	y
ATF-2	TEF	1	y
ATF-2	XBP-1	1	y
ATF-2	ZF	1	y
ATF-3	ATF-1	1	y
ATF-3	ATF-2	0	y
ATF-3	ATF-3	1	y
ATF-3	ATF-4	3	y
ATF-3	ATF-4L1d	1	y
ATF-3	ATF-5	1	y
ATF-3	ATF-6	1	y
ATF-3	ATF-7	2	y
ATF-3	BACH1	1	y
ATF-3	BACH2	1	y
ATF-3	B-ATF	1	y
ATF-3	C-EBPa	0	y
ATF-3	C-EBPb	2	y
ATF-3	C-EBPd	0	y
ATF-3	C-EBPe	0	y
ATF-3	C-EBPg	3	y
ATF-3	CHOP	0	y
ATF-3	cJun	3	y
ATF-3	cMaf	0	y
ATF-3	CREB	1	y
ATF-3	CREB3	0	y
ATF-3	CREB4	1	y
ATF-3	CREB-H	1	y
ATF-3	CREBPA	3	y
ATF-3	CREM-Ia	1	y
ATF-3	CREM-Ia-KR324R	1	y
ATF-3	CREM-Ib	1	y
ATF-3	DBP	1	y
ATF-3	E4BP4	1	y
ATF-3	Fos	0	y
ATF-3	FosB	0	y
ATF-3	Fra1	0	y
ATF-3	Fra2	0	y
ATF-3	HLF	1	y
ATF-3	HP8	1	y
ATF-3	JunB	3	y
ATF-3	JunD	4	y
ATF-3	MafB	0	y
ATF-3	MafG	1	y
ATF-3	MafK	1	y
ATF-3	NFE2	1	y
ATF-3	NFE2L1	1	y
ATF-3	NFE2L2	1	y
ATF-3	NFE2L3	1	y
ATF-3	OASIS	1	y
ATF-3	p21SNFT	0	y
ATF-3	TEF	1	y
ATF-3	XBP-1	1	y
ATF-3	ZF	1	y
ATF-4	ATF-1	1	y
ATF-4	ATF-2	2	y
ATF-4	ATF-3	3	y
ATF-4	ATF-4	1	y
ATF-4	ATF-4L1d	1	y
ATF-4	ATF-5	1	y
ATF-4	ATF-6	1	n
ATF-4	ATF-7	3	y
ATF-4	BACH1	0	y
ATF-4	BACH2	1	y
ATF-4	B-ATF	5	y
ATF-4	C-EBPa	6	y
ATF-4	C-EBPb	4	y
ATF-4	C-EBPd	4	y
ATF-4	C-EBPe	4	y
ATF-4	C-EBPg	6	y
ATF-4	CHOP	5	y
ATF-4	cJun	1	y
ATF-4	cMaf	5	y
ATF-4	CREB	1	y
ATF-4	CREB3	1	y
ATF-4	CREB4	1	y
ATF-4	CREB-H	0	y
ATF-4	CREBPA	4	y
ATF-4	CREM-Ia	1	y
ATF-4	CREM-Ia-KR324R	1	y
ATF-4	CREM-Ib	1	n
ATF-4	DBP	1	y
ATF-4	E4BP4	1	y
ATF-4	Fos	5	y
ATF-4	FosB	4	y
ATF-4	Fra1	2	y
ATF-4	Fra2	2	y
ATF-4	HLF	4	y
ATF-4	HP8	6	y
ATF-4	JunB	1	y
ATF-4	JunD	1	y
ATF-4	MafB	0	y
ATF-4	MafG	1	y
ATF-4	MafK	1	y
ATF-4	NFE2	0	y
ATF-4	NFE2L1	4	y
ATF-4	NFE2L2	2	y
ATF-4	NFE2L3	0	y
ATF-4	OASIS	1	y
ATF-4	p21SNFT	3	y
ATF-4	TEF	1	n
ATF-4	XBP-1	1	n
ATF-4	ZF	5	y
ATF-4L1d	ATF-1	1	y
ATF-4L1d	ATF-2	0	y
ATF-4L1d	ATF-3	1	y
ATF-4L1d	ATF-4	1	y
ATF-4L1d	ATF-4L1d	1	n
ATF-4L1d	ATF-5	1	y
ATF-4L1d	ATF-6	1	n
ATF-4L1d	ATF-7	1	y
ATF-4L1d	BACH1	1	n
ATF-4L1d	BACH2	1	n
ATF-4L1d	B-ATF	0	y
ATF-4L1d	C-EBPa	0	y
ATF-4L1d	C-EBPb	1	y
ATF-4L1d	C-EBPd	1	y
ATF-4L1d	C-EBPe	0	y
ATF-4L1d	C-EBPg	0	y
ATF-4L1d	CHOP	1	y
ATF-4L1d	cJun	1	n
ATF-4L1d	cMaf	1	y
ATF-4L1d	CREB	1	y
ATF-4L1d	CREB3	1	y
ATF-4L1d	CREB4	1	n
ATF-4L1d	CREB-H	1	y
ATF-4L1d	CREBPA	1	y
ATF-4L1d	CREM-Ia	1	y
ATF-4L1d	CREM-Ia-KR324R	1	y
ATF-4L1d	CREM-Ib	1	y
ATF-4L1d	DBP	1	y
ATF-4L1d	E4BP4	1	n
ATF-4L1d	Fos	0	y
ATF-4L1d	FosB	1	n
ATF-4L1d	Fra1	1	n
ATF-4L1d	Fra2	1	n
ATF-4L1d	HLF	0	y
ATF-4L1d	HP8	1	y
ATF-4L1d	JunB	1	n
ATF-4L1d	JunD	1	y
ATF-4L1d	MafB	1	y
ATF-4L1d	MafG	1	n
ATF-4L1d	MafK	1	y
ATF-4L1d	NFE2	1	n
ATF-4L1d	NFE2L1	1	n
ATF-4L1d	NFE2L2	0	n
ATF-4L1d	NFE2L3	1	y
ATF-4L1d	OASIS	1	y
ATF-4L1d	p21SNFT	1	y
ATF-4L1d	TEF	1	y
ATF-4L1d	XBP-1	1	n
ATF-4L1d	ZF	0	n
ATF-5	ATF-1	1	y
ATF-5	ATF-2	1	y
ATF-5	ATF-3	1	y
ATF-5	ATF-4	1	y
ATF-5	ATF-4L1d	1	y
ATF-5	ATF-5	1	y
ATF-5	ATF-6	1	y
ATF-5	ATF-7	1	y
ATF-5	BACH1	1	n
ATF-5	BACH2	1	y
ATF-5	B-ATF	3	y
ATF-5	C-EBPa	4	y
ATF-5	C-EBPb	0	y
ATF-5	C-EBPd	0	y
ATF-5	C-EBPe	0	y
ATF-5	C-EBPg	6	y
ATF-5	CHOP	1	y
ATF-5	cJun	1	y
ATF-5	cMaf	1	y
ATF-5	CREB	1	n
ATF-5	CREB3	1	y
ATF-5	CREB4	1	n
ATF-5	CREB-H	1	y
ATF-5	CREBPA	1	y
ATF-5	CREM-Ia	1	y
ATF-5	CREM-Ia-KR324R	1	y
ATF-5	CREM-Ib	1	n
ATF-5	DBP	1	y
ATF-5	E4BP4	1	y
ATF-5	Fos	1	y
ATF-5	FosB	1	n
ATF-5	Fra1	1	n
ATF-5	Fra2	1	n
ATF-5	HLF	1	y
ATF-5	HP8	0	y
ATF-5	JunB	1	y
ATF-5	JunD	1	y
ATF-5	MafB	1	y
ATF-5	MafG	1	y
ATF-5	MafK	1	y
ATF-5	NFE2	0	y
ATF-5	NFE2L1	1	y
ATF-5	NFE2L2	0	y
ATF-5	NFE2L3	1	y
ATF-5	OASIS	1	y
ATF-5	p21SNFT	1	y
ATF-5	TEF	1	n
ATF-5	XBP-1	1	n
ATF-5	ZF	1	y
ATF-6	ATF-1	1	y
ATF-6	ATF-2	1	n
ATF-6	ATF-3	1	y
ATF-6	ATF-4	1	n
ATF-6	ATF-4L1d	0	n
ATF-6	ATF-5	1	y
ATF-6	ATF-6	6	y
ATF-6	ATF-7	1	y
ATF-6	BACH1	1	y
ATF-6	BACH2	1	y
ATF-6	B-ATF	1	y
ATF-6	C-EBPa	0	y
ATF-6	C-EBPb	1	n
ATF-6	C-EBPd	1	y
ATF-6	C-EBPe	0	y
ATF-6	C-EBPg	1	y
ATF-6	CHOP	1	y
ATF-6	cJun	0	y
ATF-6	cMaf	1	y
ATF-6	CREB	1	y
ATF-6	CREB3	1	y
ATF-6	CREB4	1	y
ATF-6	CREB-H	1	y
ATF-6	CREBPA	1	y
ATF-6	CREM-Ia	1	y
ATF-6	CREM-Ia-KR324R	1	y
ATF-6	CREM-Ib	1	y
ATF-6	DBP	1	y
ATF-6	E4BP4	1	y
ATF-6	Fos	0	y
ATF-6	FosB	1	y
ATF-6	Fra1	1	n
ATF-6	Fra2	0	n
ATF-6	HLF	1	y
ATF-6	HP8	1	y
ATF-6	JunB	0	y
ATF-6	JunD	2	y
ATF-6	MafB	1	y
ATF-6	MafG	1	y
ATF-6	MafK	1	y
ATF-6	NFE2	1	y
ATF-6	NFE2L1	1	y
ATF-6	NFE2L2	1	y
ATF-6	NFE2L3	1	y
ATF-6	OASIS	1	y
ATF-6	p21SNFT	1	y
ATF-6	TEF	1	y
ATF-6	XBP-1	5	y
ATF-6	ZF	0	y
ATF-7	ATF-1	1	y
ATF-7	ATF-2	4	y
ATF-7	ATF-3	3	y
ATF-7	ATF-4	4	y
ATF-7	ATF-4L1d	1	y
ATF-7	ATF-5	1	y
ATF-7	ATF-6	1	y
ATF-7	ATF-7	4	y
ATF-7	BACH1	2	y
ATF-7	BACH2	3	y
ATF-7	B-ATF	2	y
ATF-7	C-EBPa	3	y
ATF-7	C-EBPb	3	y
ATF-7	C-EBPd	0	y
ATF-7	C-EBPe	2	y
ATF-7	C-EBPg	4	y
ATF-7	CHOP	2	y
ATF-7	cJun	6	y
ATF-7	cMaf	1	y
ATF-7	CREB	1	y
ATF-7	CREB3	0	y
ATF-7	CREB4	1	y
ATF-7	CREB-H	1	y
ATF-7	CREBPA	4	y
ATF-7	CREM-Ia	1	y
ATF-7	CREM-Ia-KR324R	1	y
ATF-7	CREM-Ib	1	y
ATF-7	DBP	0	y
ATF-7	E4BP4	1	y
ATF-7	Fos	4	y
ATF-7	FosB	4	y
ATF-7	Fra1	4	y
ATF-7	Fra2	5	y
ATF-7	HLF	1	y
ATF-7	HP8	0	y
ATF-7	JunB	5	y
ATF-7	JunD	5	y
ATF-7	MafB	1	y
ATF-7	MafG	4	y
ATF-7	MafK	5	y
ATF-7	NFE2	0	y
ATF-7	NFE2L1	0	y
ATF-7	NFE2L2	1	y
ATF-7	NFE2L3	2	y
ATF-7	OASIS	1	y
ATF-7	p21SNFT	3	y
ATF-7	TEF	0	y
ATF-7	XBP-1	1	y
ATF-7	ZF	1	y
BACH1	ATF-1	4	y
BACH1	ATF-2	3	y
BACH1	ATF-3	1	y
BACH1	ATF-4	0	y
BACH1	ATF-4L1d	1	n
BACH1	ATF-5	1	n
BACH1	ATF-6	0	y
BACH1	ATF-7	3	y
BACH1	BACH1	1	n
BACH1	BACH2	1	y
BACH1	B-ATF	0	y
BACH1	C-EBPa	1	y
BACH1	C-EBPb	1	y
BACH1	C-EBPd	1	y
BACH1	C-EBPe	1	y
BACH1	C-EBPg	1	y
BACH1	CHOP	1	y
BACH1	cJun	0	y
BACH1	cMaf	4	y
BACH1	CREB	2	n
BACH1	CREB3	0	y
BACH1	CREB4	1	y
BACH1	CREB-H	1	y
BACH1	CREBPA	2	y
BACH1	CREM-Ia	3	y
BACH1	CREM-Ia-KR324R	2	y
BACH1	CREM-Ib	0	y
BACH1	DBP	1	y
BACH1	E4BP4	0	y
BACH1	Fos	0	n
BACH1	FosB	0	y
BACH1	Fra1	0	y
BACH1	Fra2	0	y
BACH1	HLF	1	y
BACH1	HP8	1	y
BACH1	JunB	1	y
BACH1	JunD	1	y
BACH1	MafB	6	y
BACH1	MafG	6	y
BACH1	MafK	6	y
BACH1	NFE2	1	y
BACH1	NFE2L1	1	n
BACH1	NFE2L2	1	y
BACH1	NFE2L3	1	y
BACH1	OASIS	1	y
BACH1	p21SNFT	1	y
BACH1	TEF	1	y
BACH1	XBP-1	1	y
BACH1	ZF	0	y
BACH2	ATF-1	1	y
BACH2	ATF-2	0	y
BACH2	ATF-3	1	y
BACH2	ATF-4	1	y
BACH2	ATF-4L1d	1	n
BACH2	ATF-5	0	y
BACH2	ATF-6	0	y
BACH2	ATF-7	0	y
BACH2	BACH1	1	y
BACH2	BACH2	1	n
BACH2	B-ATF	1	y
BACH2	C-EBPa	1	y
BACH2	C-EBPb	1	y
BACH2	C-EBPd	1	y
BACH2	C-EBPe	1	y
BACH2	C-EBPg	1	y
BACH2	CHOP	1	y
BACH2	cJun	1	y
BACH2	cMaf	1	y
BACH2	CREB	1	y
BACH2	CREB3	1	y
BACH2	CREB4	1	n
BACH2	CREB-H	1	y
BACH2	CREBPA	0	y
BACH2	CREM-Ia	1	y
BACH2	CREM-Ia-KR324R	1	y
BACH2	CREM-Ib	1	y
BACH2	DBP	1	y
BACH2	E4BP4	1	y
BACH2	Fos	1	y
BACH2	FosB	1	y
BACH2	Fra1	1	y
BACH2	Fra2	1	y
BACH2	HLF	1	y
BACH2	HP8	1	y
BACH2	JunB	1	y
BACH2	JunD	1	y
BACH2	MafB	2	y
BACH2	MafG	4	y
BACH2	MafK	4	y
BACH2	NFE2	1	y
BACH2	NFE2L1	1	y
BACH2	NFE2L2	1	n
BACH2	NFE2L3	1	n
BACH2	OASIS	1	y
BACH2	p21SNFT	1	y
BACH2	TEF	1	y
BACH2	XBP-1	1	y
BACH2	ZF	0	y
B-ATF	ATF-1	1	y
B-ATF	ATF-2	3	y
B-ATF	ATF-3	2	y
B-ATF	ATF-4	4	y
B-ATF	ATF-4L1d	0	y
B-ATF	ATF-5	4	y
B-ATF	ATF-6	0	y
B-ATF	ATF-7	2	y
B-ATF	BACH1	0	y
B-ATF	BACH2	2	y
B-ATF	B-ATF	0	y
B-ATF	C-EBPa	3	y
B-ATF	C-EBPb	4	y
B-ATF	C-EBPd	3	y
B-ATF	C-EBPe	3	y
B-ATF	C-EBPg	4	y
B-ATF	CHOP	5	y
B-ATF	cJun	6	y
B-ATF	cMaf	0	y
B-ATF	CREB	1	y
B-ATF	CREB3	2	y
B-ATF	CREB4	0	y
B-ATF	CREB-H	1	y
B-ATF	CREBPA	2	y
B-ATF	CREM-Ia	1	y
B-ATF	CREM-Ia-KR324R	1	y
B-ATF	CREM-Ib	1	y
B-ATF	DBP	3	y
B-ATF	E4BP4	3	y
B-ATF	Fos	1	y
B-ATF	FosB	1	y
B-ATF	Fra1	1	y
B-ATF	Fra2	1	y
B-ATF	HLF	5	y
B-ATF	HP8	0	y
B-ATF	JunB	6	y
B-ATF	JunD	6	y
B-ATF	MafB	0	y
B-ATF	MafG	1	y
B-ATF	MafK	1	y
B-ATF	NFE2	1	y
B-ATF	NFE2L1	0	y
B-ATF	NFE2L2	1	y
B-ATF	NFE2L3	1	y
B-ATF	OASIS	1	y
B-ATF	p21SNFT	2	y
B-ATF	TEF	4	y
B-ATF	XBP-1	1	y
B-ATF	ZF	1	y
C-EBPa	ATF-1	1	y
C-EBPa	ATF-2	1	y
C-EBPa	ATF-3	0	y
C-EBPa	ATF-4	5	y
C-EBPa	ATF-4L1d	2	y
C-EBPa	ATF-5	3	y
C-EBPa	ATF-6	1	y
C-EBPa	ATF-7	0	y
C-EBPa	BACH1	1	y
C-EBPa	BACH2	1	y
C-EBPa	B-ATF	0	y
C-EBPa	C-EBPa	5	y
C-EBPa	C-EBPb	4	y
C-EBPa	C-EBPd	4	y
C-EBPa	C-EBPe	0	y
C-EBPa	C-EBPg	3	y
C-EBPa	CHOP	5	y
C-EBPa	cJun	1	y
C-EBPa	cMaf	1	y
C-EBPa	CREB	1	y
C-EBPa	CREB3	1	y
C-EBPa	CREB4	1	y
C-EBPa	CREB-H	1	y
C-EBPa	CREBPA	0	y
C-EBPa	CREM-Ia	1	y
C-EBPa	CREM-Ia-KR324R	1	y
C-EBPa	CREM-Ib	1	n
C-EBPa	DBP	0	y
C-EBPa	E4BP4	1	y
C-EBPa	Fos	1	y
C-EBPa	FosB	1	y
C-EBPa	Fra1	1	y
C-EBPa	Fra2	1	y
C-EBPa	HLF	0	y
C-EBPa	HP8	0	y
C-EBPa	JunB	0	y
C-EBPa	JunD	1	y
C-EBPa	MafB	1	y
C-EBPa	MafG	1	y
C-EBPa	MafK	1	y
C-EBPa	NFE2	1	y
C-EBPa	NFE2L1	1	y
C-EBPa	NFE2L2	1	y
C-EBPa	NFE2L3	1	y
C-EBPa	OASIS	1	y
C-EBPa	p21SNFT	0	y
C-EBPa	TEF	1	y
C-EBPa	XBP-1	1	y
C-EBPa	ZF	1	y
C-EBPb	ATF-1	1	y
C-EBPb	ATF-2	0	y
C-EBPb	ATF-3	0	y
C-EBPb	ATF-4	4	y
C-EBPb	ATF-4L1d	1	y
C-EBPb	ATF-5	3	y
C-EBPb	ATF-6	1	n
C-EBPb	ATF-7	3	y
C-EBPb	BACH1	1	y
C-EBPb	BACH2	1	y
C-EBPb	B-ATF	4	y
C-EBPb	C-EBPa	5	y
C-EBPb	C-EBPb	4	y
C-EBPb	C-EBPd	4	y
C-EBPb	C-EBPe	3	y
C-EBPb	C-EBPg	4	y
C-EBPb	CHOP	5	y
C-EBPb	cJun	0	y
C-EBPb	cMaf	1	y
C-EBPb	CREB	1	y
C-EBPb	CREB3	1	y
C-EBPb	CREB4	1	y
C-EBPb	CREB-H	1	y
C-EBPb	CREBPA	2	y
C-EBPb	CREM-Ia	1	y
C-EBPb	CREM-Ia-KR324R	1	y
C-EBPb	CREM-Ib	1	y
C-EBPb	DBP	2	y
C-EBPb	E4BP4	0	y
C-EBPb	Fos	1	y
C-EBPb	FosB	1	y
C-EBPb	Fra1	1	y
C-EBPb	Fra2	1	y
C-EBPb	HLF	2	y
C-EBPb	HP8	3	y
C-EBPb	JunB	0	y
C-EBPb	JunD	1	y
C-EBPb	MafB	1	y
C-EBPb	MafG	1	y
C-EBPb	MafK	1	y
C-EBPb	NFE2	1	y
C-EBPb	NFE2L1	1	y
C-EBPb	NFE2L2	1	n
C-EBPb	NFE2L3	1	y
C-EBPb	OASIS	1	y
C-EBPb	p21SNFT	3	y
C-EBPb	TEF	0	y
C-EBPb	XBP-1	0	y
C-EBPb	ZF	1	y
C-EBPd	ATF-1	1	y
C-EBPd	ATF-2	1	y
C-EBPd	ATF-3	0	y
C-EBPd	ATF-4	5	y
C-EBPd	ATF-4L1d	2	y
C-EBPd	ATF-5	3	y
C-EBPd	ATF-6	1	y
C-EBPd	ATF-7	1	y
C-EBPd	BACH1	1	y
C-EBPd	BACH2	1	y
C-EBPd	B-ATF	3	y
C-EBPd	C-EBPa	5	y
C-EBPd	C-EBPb	4	y
C-EBPd	C-EBPd	3	y
C-EBPd	C-EBPe	4	y
C-EBPd	C-EBPg	3	y
C-EBPd	CHOP	4	y
C-EBPd	cJun	1	y
C-EBPd	cMaf	1	y
C-EBPd	CREB	1	y
C-EBPd	CREB3	0	y
C-EBPd	CREB4	1	y
C-EBPd	CREB-H	1	y
C-EBPd	CREBPA	1	y
C-EBPd	CREM-Ia	1	y
C-EBPd	CREM-Ia-KR324R	1	y
C-EBPd	CREM-Ib	1	y
C-EBPd	DBP	0	y
C-EBPd	E4BP4	1	y
C-EBPd	Fos	1	y
C-EBPd	FosB	1	y
C-EBPd	Fra1	1	y
C-EBPd	Fra2	1	y
C-EBPd	HLF	0	y
C-EBPd	HP8	3	y
C-EBPd	JunB	1	y
C-EBPd	JunD	1	y
C-EBPd	MafB	1	y
C-EBPd	MafG	1	n
C-EBPd	MafK	1	y
C-EBPd	NFE2	1	y
C-EBPd	NFE2L1	1	y
C-EBPd	NFE2L2	1	n
C-EBPd	NFE2L3	1	y
C-EBPd	OASIS	1	y
C-EBPd	p21SNFT	0	y
C-EBPd	TEF	1	y
C-EBPd	XBP-1	1	y
C-EBPd	ZF	1	y
C-EBPe	ATF-1	1	y
C-EBPe	ATF-2	1	y
C-EBPe	ATF-3	0	y
C-EBPe	ATF-4	3	y
C-EBPe	ATF-4L1d	0	y
C-EBPe	ATF-5	0	y
C-EBPe	ATF-6	1	y
C-EBPe	ATF-7	0	y
C-EBPe	BACH1	1	y
C-EBPe	BACH2	1	y
C-EBPe	B-ATF	0	y
C-EBPe	C-EBPa	4	y
C-EBPe	C-EBPb	2	y
C-EBPe	C-EBPd	5	y
C-EBPe	C-EBPe	5	y
C-EBPe	C-EBPg	3	y
C-EBPe	CHOP	6	y
C-EBPe	cJun	1	y
C-EBPe	cMaf	1	y
C-EBPe	CREB	1	y
C-EBPe	CREB3	1	y
C-EBPe	CREB4	1	y
C-EBPe	CREB-H	1	y
C-EBPe	CREBPA	2	y
C-EBPe	CREM-Ia	1	y
C-EBPe	CREM-Ia-KR324R	0	y
C-EBPe	CREM-Ib	1	y
C-EBPe	DBP	0	y
C-EBPe	E4BP4	1	y
C-EBPe	Fos	1	y
C-EBPe	FosB	1	y
C-EBPe	Fra1	1	y
C-EBPe	Fra2	1	y
C-EBPe	HLF	1	y
C-EBPe	HP8	0	y
C-EBPe	JunB	1	y
C-EBPe	JunD	1	y
C-EBPe	MafB	1	y
C-EBPe	MafG	1	y
C-EBPe	MafK	1	y
C-EBPe	NFE2	0	y
C-EBPe	NFE2L1	1	y
C-EBPe	NFE2L2	1	y
C-EBPe	NFE2L3	1	y
C-EBPe	OASIS	1	y
C-EBPe	p21SNFT	0	y
C-EBPe	TEF	0	y
C-EBPe	XBP-1	1	y
C-EBPe	ZF	1	y
C-EBPg	ATF-1	0	y
C-EBPg	ATF-2	6	y
C-EBPg	ATF-3	4	y
C-EBPg	ATF-4	6	y
C-EBPg	ATF-4L1d	3	y
C-EBPg	ATF-5	6	y
C-EBPg	ATF-6	1	y
C-EBPg	ATF-7	5	y
C-EBPg	BACH1	0	y
C-EBPg	BACH2	0	y
C-EBPg	B-ATF	6	y
C-EBPg	C-EBPa	5	y
C-EBPg	C-EBPb	5	y
C-EBPg	C-EBPd	5	y
C-EBPg	C-EBPe	4	y
C-EBPg	C-EBPg	2	y
C-EBPg	CHOP	5	y
C-EBPg	cJun	0	y
C-EBPg	cMaf	0	y
C-EBPg	CREB	1	y
C-EBPg	CREB3	5	y
C-EBPg	CREB4	0	y
C-EBPg	CREB-H	0	y
C-EBPg	CREBPA	5	y
C-EBPg	CREM-Ia	0	y
C-EBPg	CREM-Ia-KR324R	0	y
C-EBPg	CREM-Ib	0	y
C-EBPg	DBP	5	y
C-EBPg	E4BP4	0	y
C-EBPg	Fos	0	y
C-EBPg	FosB	2	y
C-EBPg	Fra1	0	y
C-EBPg	Fra2	0	y
C-EBPg	HLF	0	y
C-EBPg	HP8	5	y
C-EBPg	JunB	0	y
C-EBPg	JunD	0	y
C-EBPg	MafB	1	y
C-EBPg	MafG	0	y
C-EBPg	MafK	4	y
C-EBPg	NFE2	0	y
C-EBPg	NFE2L1	0	y
C-EBPg	NFE2L2	0	y
C-EBPg	NFE2L3	0	y
C-EBPg	OASIS	0	y
C-EBPg	p21SNFT	4	y
C-EBPg	TEF	0	y
C-EBPg	XBP-1	1	y
C-EBPg	ZF	1	y
CHOP	ATF-1	1	y
CHOP	ATF-2	3	y
CHOP	ATF-3	5	y
CHOP	ATF-4	4	y
CHOP	ATF-4L1d	1	y
CHOP	ATF-5	1	y
CHOP	ATF-6	1	y
CHOP	ATF-7	4	y
CHOP	BACH1	0	y
CHOP	BACH2	0	y
CHOP	B-ATF	6	y
CHOP	C-EBPa	6	y
CHOP	C-EBPb	6	y
CHOP	C-EBPd	4	y
CHOP	C-EBPe	6	y
CHOP	C-EBPg	5	y
CHOP	CHOP	3	y
CHOP	cJun	0	y
CHOP	cMaf	1	y
CHOP	CREB	1	y
CHOP	CREB3	0	y
CHOP	CREB4	0	y
CHOP	CREB-H	2	y
CHOP	CREBPA	3	y
CHOP	CREM-Ia	1	y
CHOP	CREM-Ia-KR324R	0	y
CHOP	CREM-Ib	1	y
CHOP	DBP	6	y
CHOP	E4BP4	0	y
CHOP	Fos	4	y
CHOP	FosB	0	y
CHOP	Fra1	0	y
CHOP	Fra2	0	y
CHOP	HLF	6	y
CHOP	HP8	6	y
CHOP	JunB	0	y
CHOP	JunD	2	y
CHOP	MafB	0	y
CHOP	MafG	3	y
CHOP	MafK	4	y
CHOP	NFE2	0	y
CHOP	NFE2L1	1	y
CHOP	NFE2L2	0	y
CHOP	NFE2L3	1	y
CHOP	OASIS	0	y
CHOP	p21SNFT	5	y
CHOP	TEF	3	y
CHOP	XBP-1	1	n
CHOP	ZF	2	y
cJUN	ATF-1	2	y
cJUN	ATF-2	5	y
cJUN	ATF-3	5	y
cJUN	ATF-4	1	y
cJUN	ATF-4L1d	0	n
cJUN	ATF-5	1	y
cJUN	ATF-6	0	y
cJUN	ATF-7	5	y
cJUN	BACH1	2	y
cJUN	BACH2	0	y
cJUN	B-ATF	6	y
cJUN	C-EBPa	0	y
cJUN	C-EBPb	0	y
cJUN	C-EBPd	0	y
cJUN	C-EBPe	0	y
cJUN	C-EBPg	1	y
cJUN	CHOP	0	y
cJUN	cJun	4	y
cJUN	cMaf	0	y
cJUN	CREB	0	y
cJUN	CREB3	0	y
cJUN	CREB4	1	y
cJUN	CREB-H	1	y
cJUN	CREBPA	6	y
cJUN	CREM-Ia	0	y
cJUN	CREM-Ia-KR324R	0	y
cJUN	CREM-Ib	0	y
cJUN	DBP	0	y
cJUN	E4BP4	1	y
cJUN	Fos	6	y
cJUN	FosB	6	y
cJUN	Fra1	6	y
cJUN	Fra2	6	y
cJUN	HLF	4	y
cJUN	HP8	0	y
cJUN	JunB	2	y
cJUN	JunD	3	y
cJUN	MafB	0	y
cJUN	MafG	0	y
cJUN	MafK	4	y
cJUN	NFE2	2	y
cJUN	NFE2L1	0	y
cJUN	NFE2L2	4	n
cJUN	NFE2L3	1	y
cJUN	OASIS	0	y
cJUN	p21SNFT	5	y
cJUN	TEF	0	y
cJUN	XBP-1	0	y
cJUN	ZF	0	y
cMaf	ATF-1	1	y
cMaf	ATF-2	1	y
cMaf	ATF-3	1	y
cMaf	ATF-4	2	y
cMaf	ATF-4L1d	0	y
cMaf	ATF-5	1	y
cMaf	ATF-6	0	y
cMaf	ATF-7	1	y
cMaf	BACH1	3	y
cMaf	BACH2	0	y
cMaf	B-ATF	1	y
cMaf	C-EBPa	1	y
cMaf	C-EBPb	1	y
cMaf	C-EBPd	1	y
cMaf	C-EBPe	1	y
cMaf	C-EBPg	0	y
cMaf	CHOP	1	y
cMaf	cJun	1	y
cMaf	cMaf	6	y
cMaf	CREB	1	y
cMaf	CREB3	1	y
cMaf	CREB4	1	y
cMaf	CREB-H	1	y
cMaf	CREBPA	1	y
cMaf	CREM-Ia	1	y
cMaf	CREM-Ia-KR324R	1	y
cMaf	CREM-Ib	1	y
cMaf	DBP	1	y
cMaf	E4BP4	0	y
cMaf	Fos	1	y
cMaf	FosB	1	y
cMaf	Fra1	0	y
cMaf	Fra2	1	y
cMaf	HLF	1	y
cMaf	HP8	1	y
cMaf	JunB	1	y
cMaf	JunD	1	y
cMaf	MafB	6	y
cMaf	MafG	1	y
cMaf	MafK	1	y
cMaf	NFE2	1	y
cMaf	NFE2L1	2	y
cMaf	NFE2L2	0	y
cMaf	NFE2L3	0	y
cMaf	OASIS	1	y
cMaf	p21SNFT	1	y
cMaf	TEF	1	y
cMaf	XBP-1	0	y
cMaf	ZF	1	y
CREB	ATF-1	5	y
CREB	ATF-2	1	y
CREB	ATF-3	1	y
CREB	ATF-4	1	y
CREB	ATF-4L1d	1	y
CREB	ATF-5	1	n
CREB	ATF-6	1	y
CREB	ATF-7	1	y
CREB	BACH1	1	n
CREB	BACH2	1	y
CREB	B-ATF	0	y
CREB	C-EBPa	0	y
CREB	C-EBPb	1	y
CREB	C-EBPd	1	y
CREB	C-EBPe	1	y
CREB	C-EBPg	1	y
CREB	CHOP	0	y
CREB	cJun	1	y
CREB	cMaf	1	y
CREB	CREB	6	y
CREB	CREB3	1	y
CREB	CREB4	0	y
CREB	CREB-H	2	y
CREB	CREBPA	1	y
CREB	CREM-Ia	5	y
CREB	CREM-Ia-KR324R	4	y
CREB	CREM-Ib	6	y
CREB	DBP	1	y
CREB	E4BP4	3	y
CREB	Fos	1	y
CREB	FosB	1	y
CREB	Fra1	1	y
CREB	Fra2	1	y
CREB	HLF	1	y
CREB	HP8	1	y
CREB	JunB	1	y
CREB	JunD	1	y
CREB	MafB	1	y
CREB	MafG	1	n
CREB	MafK	1	y
CREB	NFE2	1	n
CREB	NFE2L1	1	n
CREB	NFE2L2	1	n
CREB	NFE2L3	1	y
CREB	OASIS	0	y
CREB	p21SNFT	1	y
CREB	TEF	1	y
CREB	XBP-1	0	y
CREB	ZF	1	y
CREB3	ATF-1	1	y
CREB3	ATF-2	1	y
CREB3	ATF-3	0	y
CREB3	ATF-4	1	y
CREB3	ATF-4L1d	1	y
CREB3	ATF-5	1	y
CREB3	ATF-6	1	y
CREB3	ATF-7	1	y
CREB3	BACH1	1	y
CREB3	BACH2	1	y
CREB3	B-ATF	1	y
CREB3	C-EBPa	1	y
CREB3	C-EBPb	1	y
CREB3	C-EBPd	0	y
CREB3	C-EBPe	1	y
CREB3	C-EBPg	0	y
CREB3	CHOP	1	y
CREB3	cJun	1	y
CREB3	cMaf	1	y
CREB3	CREB	1	y
CREB3	CREB3	4	y
CREB3	CREB4	6	y
CREB3	CREB-H	5	y
CREB3	CREBPA	1	y
CREB3	CREM-Ia	1	y
CREB3	CREM-Ia-KR324R	0	y
CREB3	CREM-Ib	0	y
CREB3	DBP	0	y
CREB3	E4BP4	4	n
CREB3	Fos	1	y
CREB3	FosB	1	y
CREB3	Fra1	1	y
CREB3	Fra2	1	y
CREB3	HLF	1	y
CREB3	HP8	1	y
CREB3	JunB	1	y
CREB3	JunD	1	y
CREB3	MafB	1	y
CREB3	MafG	1	n
CREB3	MafK	3	n
CREB3	NFE2	1	y
CREB3	NFE2L1	1	y
CREB3	NFE2L2	1	y
CREB3	NFE2L3	1	y
CREB3	OASIS	5	y
CREB3	p21SNFT	0	y
CREB3	TEF	1	y
CREB3	XBP-1	0	y
CREB3	ZF	1	y
CREB4	ATF-1	1	y
CREB4	ATF-2	1	y
CREB4	ATF-3	1	y
CREB4	ATF-4	1	y
CREB4	ATF-4L1d	1	n
CREB4	ATF-5	1	n
CREB4	ATF-6	1	y
CREB4	ATF-7	1	y
CREB4	BACH1	1	y
CREB4	BACH2	1	n
CREB4	B-ATF	1	y
CREB4	C-EBPa	1	y
CREB4	C-EBPb	1	y
CREB4	C-EBPd	1	y
CREB4	C-EBPe	1	y
CREB4	C-EBPg	1	y
CREB4	CHOP	1	y
CREB4	cJun	1	y
CREB4	cMaf	1	y
CREB4	CREB	1	y
CREB4	CREB3	4	y
CREB4	CREB4	6	y
CREB4	CREB-H	6	y
CREB4	CREBPA	1	y
CREB4	CREM-Ia	1	y
CREB4	CREM-Ia-KR324R	1	y
CREB4	CREM-Ib	1	y
CREB4	DBP	1	y
CREB4	E4BP4	2	y
CREB4	Fos	1	y
CREB4	FosB	1	n
CREB4	Fra1	1	y
CREB4	Fra2	1	n
CREB4	HLF	1	y
CREB4	HP8	1	y
CREB4	JunB	1	y
CREB4	JunD	1	y
CREB4	MafB	1	y
CREB4	MafG	1	n
CREB4	MafK	1	n
CREB4	NFE2	1	y
CREB4	NFE2L1	1	y
CREB4	NFE2L2	1	y
CREB4	NFE2L3	1	y
CREB4	OASIS	6	y
CREB4	p21SNFT	1	y
CREB4	TEF	1	y
CREB4	XBP-1	1	y
CREB4	ZF	1	y
CREB-H	ATF-1	1	y
CREB-H	ATF-2	1	y
CREB-H	ATF-3	1	y
CREB-H	ATF-4	1	y
CREB-H	ATF-4L1d	1	y
CREB-H	ATF-5	1	y
CREB-H	ATF-6	0	y
CREB-H	ATF-7	1	y
CREB-H	BACH1	1	y
CREB-H	BACH2	1	y
CREB-H	B-ATF	1	y
CREB-H	C-EBPa	1	y
CREB-H	C-EBPb	1	y
CREB-H	C-EBPd	1	y
CREB-H	C-EBPe	1	y
CREB-H	C-EBPg	1	y
CREB-H	CHOP	1	y
CREB-H	cJun	1	y
CREB-H	cMaf	1	y
CREB-H	CREB	1	y
CREB-H	CREB3	2	y
CREB-H	CREB4	4	y
CREB-H	CREB-H	6	y
CREB-H	CREBPA	0	y
CREB-H	CREM-Ia	1	y
CREB-H	CREM-Ia-KR324R	1	y
CREB-H	CREM-Ib	1	y
CREB-H	DBP	1	y
CREB-H	E4BP4	3	y
CREB-H	Fos	1	y
CREB-H	FosB	1	y
CREB-H	Fra1	1	y
CREB-H	Fra2	1	y
CREB-H	HLF	1	y
CREB-H	HP8	1	y
CREB-H	JunB	1	y
CREB-H	JunD	1	y
CREB-H	MafB	1	y
CREB-H	MafG	1	y
CREB-H	MafK	1	n
CREB-H	NFE2	1	y
CREB-H	NFE2L1	1	y
CREB-H	NFE2L2	1	y
CREB-H	NFE2L3	1	y
CREB-H	OASIS	0	y
CREB-H	p21SNFT	1	y
CREB-H	TEF	1	y
CREB-H	XBP-1	0	y
CREB-H	ZF	1	y
CREBPA	ATF-1	0	y
CREBPA	ATF-2	3	y
CREBPA	ATF-3	4	y
CREBPA	ATF-4	5	y
CREBPA	ATF-4L1d	1	y
CREBPA	ATF-5	0	y
CREBPA	ATF-6	0	y
CREBPA	ATF-7	4	y
CREBPA	BACH1	3	y
CREBPA	BACH2	4	y
CREBPA	B-ATF	3	y
CREBPA	C-EBPa	5	y
CREBPA	C-EBPb	4	y
CREBPA	C-EBPd	0	y
CREBPA	C-EBPe	4	y
CREBPA	C-EBPg	5	y
CREBPA	CHOP	2	y
CREBPA	cJun	6	y
CREBPA	cMaf	0	y
CREBPA	CREB	1	y
CREBPA	CREB3	0	y
CREBPA	CREB4	0	y
CREBPA	CREB-H	0	y
CREBPA	CREBPA	4	y
CREBPA	CREM-Ia	1	y
CREBPA	CREM-Ia-KR324R	0	y
CREBPA	CREM-Ib	0	y
CREBPA	DBP	2	y
CREBPA	E4BP4	1	y
CREBPA	Fos	5	y
CREBPA	FosB	5	y
CREBPA	Fra1	5	y
CREBPA	Fra2	6	y
CREBPA	HLF	0	y
CREBPA	HP8	0	y
CREBPA	JunB	5	y
CREBPA	JunD	6	y
CREBPA	MafB	0	y
CREBPA	MafG	3	y
CREBPA	MafK	5	y
CREBPA	NFE2	0	y
CREBPA	NFE2L1	0	y
CREBPA	NFE2L2	1	y
CREBPA	NFE2L3	1	y
CREBPA	OASIS	1	y
CREBPA	p21SNFT	3	y
CREBPA	TEF	0	y
CREBPA	XBP-1	1	y
CREBPA	ZF	3	y
CREM-Ia	ATF-1	6	y
CREM-Ia	ATF-2	1	y
CREM-Ia	ATF-3	1	y
CREM-Ia	ATF-4	1	y
CREM-Ia	ATF-4L1d	1	y
CREM-Ia	ATF-5	0	y
CREM-Ia	ATF-6	1	y
CREM-Ia	ATF-7	1	y
CREM-Ia	BACH1	0	y
CREM-Ia	BACH2	0	y
CREM-Ia	B-ATF	1	y
CREM-Ia	C-EBPa	1	y
CREM-Ia	C-EBPb	0	y
CREM-Ia	C-EBPd	1	y
CREM-Ia	C-EBPe	0	y
CREM-Ia	C-EBPg	1	y
CREM-Ia	CHOP	1	y
CREM-Ia	cJun	1	y
CREM-Ia	cMaf	1	y
CREM-Ia	CREB	5	y
CREM-Ia	CREB3	0	y
CREM-Ia	CREB4	2	y
CREM-Ia	CREB-H	0	y
CREM-Ia	CREBPA	1	y
CREM-Ia	CREM-Ia	6	y
CREM-Ia	CREM-Ia-KR324R	4	y
CREM-Ia	CREM-Ib	5	y
CREM-Ia	DBP	1	y
CREM-Ia	E4BP4	3	y
CREM-Ia	Fos	0	y
CREM-Ia	FosB	1	y
CREM-Ia	Fra1	0	y
CREM-Ia	Fra2	1	y
CREM-Ia	HLF	1	y
CREM-Ia	HP8	1	y
CREM-Ia	JunB	1	y
CREM-Ia	JunD	1	y
CREM-Ia	MafB	1	y
CREM-Ia	MafG	1	y
CREM-Ia	MafK	1	y
CREM-Ia	NFE2	0	y
CREM-Ia	NFE2L1	1	n
CREM-Ia	NFE2L2	1	n
CREM-Ia	NFE2L3	0	y
CREM-Ia	OASIS	4	y
CREM-Ia	p21SNFT	1	y
CREM-Ia	TEF	1	y
CREM-Ia	XBP-1	0	y
CREM-Ia	ZF	1	y
CREM-Ia-KR324R	ATF-1	5	y
CREM-Ia-KR324R	ATF-2	0	y
CREM-Ia-KR324R	ATF-3	1	y
CREM-Ia-KR324R	ATF-4	1	y
CREM-Ia-KR324R	ATF-4L1d	1	y
CREM-Ia-KR324R	ATF-5	0	y
CREM-Ia-KR324R	ATF-6	1	y
CREM-Ia-KR324R	ATF-7	0	y
CREM-Ia-KR324R	BACH1	0	y
CREM-Ia-KR324R	BACH2	0	y
CREM-Ia-KR324R	B-ATF	1	y
CREM-Ia-KR324R	C-EBPa	1	y
CREM-Ia-KR324R	C-EBPb	1	y
CREM-Ia-KR324R	C-EBPd	1	y
CREM-Ia-KR324R	C-EBPe	1	y
CREM-Ia-KR324R	C-EBPg	1	y
CREM-Ia-KR324R	CHOP	1	y
CREM-Ia-KR324R	cJun	1	y
CREM-Ia-KR324R	cMaf	1	y
CREM-Ia-KR324R	CREB	5	y
CREM-Ia-KR324R	CREB3	0	y
CREM-Ia-KR324R	CREB4	0	y
CREM-Ia-KR324R	CREB-H	0	y
CREM-Ia-KR324R	CREBPA	1	y
CREM-Ia-KR324R	CREM-Ia	5	y
CREM-Ia-KR324R	CREM-Ib	6	y
CREM-Ia-KR324R	DBP	1	y
CREM-Ia-KR324R	E4BP4	3	n
CREM-Ia-KR324R	Fos	1	y
CREM-Ia-KR324R	FosB	1	y
CREM-Ia-KR324R	Fra1	0	n
CREM-Ia-KR324R	Fra2	1	y
CREM-Ia-KR324R	HLF	1	y
CREM-Ia-KR324R	HP8	1	y
CREM-Ia-KR324R	JunB	1	y
CREM-Ia-KR324R	JunD	1	y
CREM-Ia-KR324R	MafB	1	y
CREM-Ia-KR324R	MafG	1	y
CREM-Ia-KR324R	MafK	1	y
CREM-Ia-KR324R	NFE2	0	n
CREM-Ia-KR324R	NFE2L1	1	y
CREM-Ia-KR324R	NFE2L2	1	n
CREM-Ia-KR324R	NFE2L3	1	y
CREM-Ia-KR324R	OASIS	4	y
CREM-Ia-KR324R	p21SNFT	1	y
CREM-Ia-KR324R	TEF	1	y
CREM-Ia-KR324R	XBP-1	0	y
CREM-Ia-KR324R	ZF	1	y
CREM-Ib	ATF-1	6	y
CREM-Ib	ATF-2	1	y
CREM-Ib	ATF-3	1	y
CREM-Ib	ATF-4	1	n
CREM-Ib	ATF-4L1d	1	y
CREM-Ib	ATF-5	1	n
CREM-Ib	ATF-6	1	y
CREM-Ib	ATF-7	1	y
CREM-Ib	BACH1	1	y
CREM-Ib	BACH2	1	y
CREM-Ib	B-ATF	1	y
CREM-Ib	C-EBPa	1	n
CREM-Ib	C-EBPb	1	y
CREM-Ib	C-EBPd	1	y
CREM-Ib	C-EBPe	1	y
CREM-Ib	C-EBPg	1	y
CREM-Ib	CHOP	1	y
CREM-Ib	cJun	1	y
CREM-Ib	cMaf	1	y
CREM-Ib	CREB	5	y
CREM-Ib	CREB3	1	y
CREM-Ib	CREB4	0	y
CREM-Ib	CREB-H	0	y
CREM-Ib	CREBPA	1	y
CREM-Ib	CREM-Ia	6	y
CREM-Ib	CREM-Ia-KR324R	4	y
CREM-Ib	CREM-Ib	5	y
CREM-Ib	DBP	1	y
CREM-Ib	E4BP4	2	y
CREM-Ib	Fos	1	y
CREM-Ib	FosB	1	y
CREM-Ib	Fra1	1	y
CREM-Ib	Fra2	1	y
CREM-Ib	HLF	1	y
CREM-Ib	HP8	1	y
CREM-Ib	JunB	1	y
CREM-Ib	JunD	1	y
CREM-Ib	MafB	1	y
CREM-Ib	MafG	1	y
CREM-Ib	MafK	1	y
CREM-Ib	NFE2	1	n
CREM-Ib	NFE2L1	1	y
CREM-Ib	NFE2L2	1	y
CREM-Ib	NFE2L3	1	y
CREM-Ib	OASIS	0	y
CREM-Ib	p21SNFT	1	y
CREM-Ib	TEF	0	y
CREM-Ib	XBP-1	1	y
CREM-Ib	ZF	1	y
DBP	ATF-1	0	y
DBP	ATF-2	1	y
DBP	ATF-3	1	y
DBP	ATF-4	1	y
DBP	ATF-4L1d	1	y
DBP	ATF-5	1	y
DBP	ATF-6	1	y
DBP	ATF-7	1	y
DBP	BACH1	1	y
DBP	BACH2	1	y
DBP	B-ATF	0	y
DBP	C-EBPa	0	y
DBP	C-EBPb	0	y
DBP	C-EBPd	1	y
DBP	C-EBPe	1	y
DBP	C-EBPg	3	y
DBP	CHOP	5	y
DBP	cJun	1	y
DBP	cMaf	1	y
DBP	CREB	1	y
DBP	CREB3	1	y
DBP	CREB4	1	y
DBP	CREB-H	1	y
DBP	CREBPA	1	y
DBP	CREM-Ia	0	y
DBP	CREM-Ia-KR324R	0	y
DBP	CREM-Ib	1	y
DBP	DBP	4	y
DBP	E4BP4	1	y
DBP	Fos	1	y
DBP	FosB	1	y
DBP	Fra1	1	y
DBP	Fra2	1	y
DBP	HLF	5	y
DBP	HP8	1	y
DBP	JunB	1	y
DBP	JunD	1	y
DBP	MafB	1	y
DBP	MafG	1	y
DBP	MafK	1	y
DBP	NFE2	1	y
DBP	NFE2L1	1	y
DBP	NFE2L2	1	y
DBP	NFE2L3	1	y
DBP	OASIS	1	y
DBP	p21SNFT	0	y
DBP	TEF	6	y
DBP	XBP-1	1	y
DBP	ZF	1	y
E4BP4	ATF-1	3	y
E4BP4	ATF-2	1	n
E4BP4	ATF-3	1	y
E4BP4	ATF-4	1	y
E4BP4	ATF-4L1d	1	n
E4BP4	ATF-5	1	y
E4BP4	ATF-6	0	y
E4BP4	ATF-7	1	y
E4BP4	BACH1	1	y
E4BP4	BACH2	1	y
E4BP4	B-ATF	0	y
E4BP4	C-EBPa	1	y
E4BP4	C-EBPb	1	y
E4BP4	C-EBPd	1	y
E4BP4	C-EBPe	0	y
E4BP4	C-EBPg	1	y
E4BP4	CHOP	1	y
E4BP4	cJun	1	y
E4BP4	cMaf	1	y
E4BP4	CREB	3	y
E4BP4	CREB3	2	n
E4BP4	CREB4	0	y
E4BP4	CREB-H	3	y
E4BP4	CREBPA	1	y
E4BP4	CREM-Ia	3	y
E4BP4	CREM-Ia-KR324R	0	n
E4BP4	CREM-Ib	2	y
E4BP4	DBP	0	y
E4BP4	E4BP4	6	y
E4BP4	Fos	1	y
E4BP4	FosB	1	y
E4BP4	Fra1	0	y
E4BP4	Fra2	1	y
E4BP4	HLF	0	y
E4BP4	HP8	0	y
E4BP4	JunB	0	y
E4BP4	JunD	1	n
E4BP4	MafB	1	y
E4BP4	MafG	0	y
E4BP4	MafK	2	y
E4BP4	NFE2	0	n
E4BP4	NFE2L1	0	y
E4BP4	NFE2L2	1	y
E4BP4	NFE2L3	0	y
E4BP4	OASIS	3	y
E4BP4	p21SNFT	1	y
E4BP4	TEF	1	y
E4BP4	XBP-1	1	y
E4BP4	ZF	1	y
Fos	ATF-1	0	y
Fos	ATF-2	5	y
Fos	ATF-3	0	y
Fos	ATF-4	3	y
Fos	ATF-4L1d	0	y
Fos	ATF-5	0	y
Fos	ATF-6	1	y
Fos	ATF-7	4	y
Fos	BACH1	1	n
Fos	BACH2	0	y
Fos	B-ATF	1	y
Fos	C-EBPa	2	y
Fos	C-EBPb	1	y
Fos	C-EBPd	1	y
Fos	C-EBPe	0	y
Fos	C-EBPg	1	y
Fos	CHOP	0	y
Fos	cJun	6	y
Fos	cMaf	0	y
Fos	CREB	0	y
Fos	CREB3	1	y
Fos	CREB4	0	y
Fos	CREB-H	1	y
Fos	CREBPA	4	y
Fos	CREM-Ia	0	y
Fos	CREM-Ia-KR324R	1	y
Fos	CREM-Ib	1	y
Fos	DBP	1	y
Fos	E4BP4	1	y
Fos	Fos	0	y
Fos	FosB	2	y
Fos	Fra1	0	y
Fos	Fra2	0	y
Fos	HLF	1	y
Fos	HP8	1	y
Fos	JunB	6	y
Fos	JunD	6	y
Fos	MafB	3	y
Fos	MafG	1	y
Fos	MafK	1	y
Fos	NFE2	1	y
Fos	NFE2L1	0	y
Fos	NFE2L2	0	y
Fos	NFE2L3	1	y
Fos	OASIS	1	y
Fos	p21SNFT	1	y
Fos	TEF	1	y
Fos	XBP-1	1	y
Fos	ZF	1	y
FosB	ATF-1	1	y
FosB	ATF-2	4	y
FosB	ATF-3	0	y
FosB	ATF-4	3	y
FosB	ATF-4L1d	0	n
FosB	ATF-5	0	n
FosB	ATF-6	1	y
FosB	ATF-7	3	y
FosB	BACH1	1	y
FosB	BACH2	0	y
FosB	B-ATF	0	y
FosB	C-EBPa	0	y
FosB	C-EBPb	1	y
FosB	C-EBPd	1	y
FosB	C-EBPe	0	y
FosB	C-EBPg	0	y
FosB	CHOP	1	y
FosB	cJun	5	y
FosB	cMaf	0	y
FosB	CREB	1	y
FosB	CREB3	1	y
FosB	CREB4	0	n
FosB	CREB-H	0	y
FosB	CREBPA	4	y
FosB	CREM-Ia	0	y
FosB	CREM-Ia-KR324R	1	y
FosB	CREM-Ib	1	y
FosB	DBP	0	y
FosB	E4BP4	1	y
FosB	Fos	2	y
FosB	FosB	2	n
FosB	Fra1	0	y
FosB	Fra2	0	y
FosB	HLF	1	y
FosB	HP8	1	y
FosB	JunB	6	y
FosB	JunD	6	y
FosB	MafB	3	y
FosB	MafG	1	y
FosB	MafK	1	y
FosB	NFE2	1	y
FosB	NFE2L1	0	y
FosB	NFE2L2	1	n
FosB	NFE2L3	1	y
FosB	OASIS	1	y
FosB	p21SNFT	1	y
FosB	TEF	1	y
FosB	XBP-1	1	y
FosB	ZF	1	y
Fra1	ATF-1	0	y
Fra1	ATF-2	3	y
Fra1	ATF-3	1	y
Fra1	ATF-4	0	y
Fra1	ATF-4L1d	0	n
Fra1	ATF-5	0	n
Fra1	ATF-6	1	n
Fra1	ATF-7	3	y
Fra1	BACH1	0	y
Fra1	BACH2	0	y
Fra1	B-ATF	1	y
Fra1	C-EBPa	1	y
Fra1	C-EBPb	1	y
Fra1	C-EBPd	1	y
Fra1	C-EBPe	1	y
Fra1	C-EBPg	1	y
Fra1	CHOP	1	y
Fra1	cJun	6	y
Fra1	cMaf	0	y
Fra1	CREB	1	y
Fra1	CREB3	1	y
Fra1	CREB4	1	y
Fra1	CREB-H	1	y
Fra1	CREBPA	3	y
Fra1	CREM-Ia	1	y
Fra1	CREM-Ia-KR324R	1	n
Fra1	CREM-Ib	1	y
Fra1	DBP	1	y
Fra1	E4BP4	1	y
Fra1	Fos	0	y
Fra1	FosB	3	y
Fra1	Fra1	0	y
Fra1	Fra2	2	y
Fra1	HLF	1	y
Fra1	HP8	1	y
Fra1	JunB	6	y
Fra1	JunD	6	y
Fra1	MafB	3	y
Fra1	MafG	1	y
Fra1	MafK	1	y
Fra1	NFE2	1	y
Fra1	NFE2L1	0	y
Fra1	NFE2L2	0	n
Fra1	NFE2L3	0	n
Fra1	OASIS	1	y
Fra1	p21SNFT	1	y
Fra1	TEF	1	y
Fra1	XBP-1	1	y
Fra1	ZF	1	y
Fra2	ATF-1	1	y
Fra2	ATF-2	4	y
Fra2	ATF-3	2	y
Fra2	ATF-4	2	y
Fra2	ATF-4L1d	1	n
Fra2	ATF-5	0	n
Fra2	ATF-6	1	n
Fra2	ATF-7	4	y
Fra2	BACH1	1	y
Fra2	BACH2	0	y
Fra2	B-ATF	1	y
Fra2	C-EBPa	1	y
Fra2	C-EBPb	1	y
Fra2	C-EBPd	1	y
Fra2	C-EBPe	1	y
Fra2	C-EBPg	1	y
Fra2	CHOP	1	y
Fra2	cJun	6	y
Fra2	cMaf	0	y
Fra2	CREB	0	y
Fra2	CREB3	0	y
Fra2	CREB4	0	n
Fra2	CREB-H	1	y
Fra2	CREBPA	4	y
Fra2	CREM-Ia	1	y
Fra2	CREM-Ia-KR324R	1	y
Fra2	CREM-Ib	0	y
Fra2	DBP	0	y
Fra2	E4BP4	1	y
Fra2	Fos	3	y
Fra2	FosB	2	y
Fra2	Fra1	2	y
Fra2	Fra2	0	n
Fra2	HLF	1	y
Fra2	HP8	1	y
Fra2	JunB	5	y
Fra2	JunD	6	y
Fra2	MafB	3	y
Fra2	MafG	0	y
Fra2	MafK	1	y
Fra2	NFE2	1	y
Fra2	NFE2L1	0	y
Fra2	NFE2L2	1	y
Fra2	NFE2L3	1	y
Fra2	OASIS	1	y
Fra2	p21SNFT	1	y
Fra2	TEF	1	y
Fra2	XBP-1	1	y
Fra2	ZF	1	y
HLF	ATF-1	1	y
HLF	ATF-2	1	y
HLF	ATF-3	1	y
HLF	ATF-4	0	y
HLF	ATF-4L1d	1	y
HLF	ATF-5	1	y
HLF	ATF-6	1	y
HLF	ATF-7	1	y
HLF	BACH1	1	y
HLF	BACH2	1	y
HLF	B-ATF	2	y
HLF	C-EBPa	1	y
HLF	C-EBPb	1	y
HLF	C-EBPd	0	y
HLF	C-EBPe	1	y
HLF	C-EBPg	1	y
HLF	CHOP	2	y
HLF	cJun	0	y
HLF	cMaf	1	y
HLF	CREB	1	y
HLF	CREB3	1	y
HLF	CREB4	1	y
HLF	CREB-H	1	y
HLF	CREBPA	1	y
HLF	CREM-Ia	1	y
HLF	CREM-Ia-KR324R	1	y
HLF	CREM-Ib	1	y
HLF	DBP	4	y
HLF	E4BP4	0	y
HLF	Fos	1	y
HLF	FosB	1	y
HLF	Fra1	1	y
HLF	Fra2	1	y
HLF	HLF	5	y
HLF	HP8	1	y
HLF	JunB	0	y
HLF	JunD	1	y
HLF	MafB	1	y
HLF	MafG	0	y
HLF	MafK	1	y
HLF	NFE2	1	y
HLF	NFE2L1	1	y
HLF	NFE2L2	1	y
HLF	NFE2L3	1	y
HLF	OASIS	1	y
HLF	p21SNFT	1	y
HLF	TEF	6	y
HLF	XBP-1	1	y
HLF	ZF	1	y
HP8	ATF-1	1	y
HP8	ATF-2	1	y
HP8	ATF-3	1	y
HP8	ATF-4	3	y
HP8	ATF-4L1d	1	y
HP8	ATF-5	1	y
HP8	ATF-6	1	y
HP8	ATF-7	1	y
HP8	BACH1	1	y
HP8	BACH2	1	y
HP8	B-ATF	1	y
HP8	C-EBPa	0	y
HP8	C-EBPb	0	y
HP8	C-EBPd	0	y
HP8	C-EBPe	1	y
HP8	C-EBPg	1	y
HP8	CHOP	4	y
HP8	cJun	1	y
HP8	cMaf	1	y
HP8	CREB	1	y
HP8	CREB3	1	y
HP8	CREB4	1	y
HP8	CREB-H	1	y
HP8	CREBPA	1	y
HP8	CREM-Ia	1	y
HP8	CREM-Ia-KR324R	1	y
HP8	CREM-Ib	1	y
HP8	DBP	1	y
HP8	E4BP4	1	y
HP8	Fos	1	y
HP8	FosB	1	y
HP8	Fra1	1	y
HP8	Fra2	1	y
HP8	HLF	1	y
HP8	HP8	0	y
HP8	JunB	1	y
HP8	JunD	1	y
HP8	MafB	1	y
HP8	MafG	1	y
HP8	MafK	1	y
HP8	NFE2	1	y
HP8	NFE2L1	0	y
HP8	NFE2L2	1	y
HP8	NFE2L3	1	y
HP8	OASIS	1	y
HP8	p21SNFT	1	y
HP8	TEF	1	y
HP8	XBP-1	1	y
HP8	ZF	1	y
JunB	ATF-1	1	y
JunB	ATF-2	4	y
JunB	ATF-3	5	y
JunB	ATF-4	1	y
JunB	ATF-4L1d	1	n
JunB	ATF-5	1	y
JunB	ATF-6	1	y
JunB	ATF-7	6	y
JunB	BACH1	1	y
JunB	BACH2	0	y
JunB	B-ATF	6	y
JunB	C-EBPa	0	y
JunB	C-EBPb	1	y
JunB	C-EBPd	0	y
JunB	C-EBPe	0	y
JunB	C-EBPg	1	y
JunB	CHOP	1	y
JunB	cJun	2	y
JunB	cMaf	1	y
JunB	CREB	1	y
JunB	CREB3	1	y
JunB	CREB4	1	y
JunB	CREB-H	1	y
JunB	CREBPA	6	y
JunB	CREM-Ia	1	y
JunB	CREM-Ia-KR324R	0	y
JunB	CREM-Ib	2	y
JunB	DBP	0	y
JunB	E4BP4	1	y
JunB	Fos	6	y
JunB	FosB	6	y
JunB	Fra1	6	y
JunB	Fra2	6	y
JunB	HLF	2	y
JunB	HP8	1	y
JunB	JunB	1	y
JunB	JunD	1	y
JunB	MafB	1	y
JunB	MafG	2	y
JunB	MafK	4	y
JunB	NFE2	1	y
JunB	NFE2L1	1	y
JunB	NFE2L2	1	y
JunB	NFE2L3	1	y
JunB	OASIS	1	y
JunB	p21SNFT	6	y
JunB	TEF	1	y
JunB	XBP-1	0	y
JunB	ZF	1	y
JunD	ATF-1	1	y
JunD	ATF-2	5	y
JunD	ATF-3	4	y
JunD	ATF-4	1	y
JunD	ATF-4L1d	1	y
JunD	ATF-5	1	y
JunD	ATF-6	1	y
JunD	ATF-7	6	y
JunD	BACH1	1	y
JunD	BACH2	1	y
JunD	B-ATF	6	y
JunD	C-EBPa	0	y
JunD	C-EBPb	0	y
JunD	C-EBPd	0	y
JunD	C-EBPe	0	y
JunD	C-EBPg	0	y
JunD	CHOP	1	y
JunD	cJun	0	y
JunD	cMaf	1	y
JunD	CREB	1	y
JunD	CREB3	1	y
JunD	CREB4	1	y
JunD	CREB-H	1	y
JunD	CREBPA	6	y
JunD	CREM-Ia	1	y
JunD	CREM-Ia-KR324R	1	y
JunD	CREM-Ib	0	y
JunD	DBP	1	y
JunD	E4BP4	1	n
JunD	Fos	6	y
JunD	FosB	6	y
JunD	Fra1	6	y
JunD	Fra2	6	y
JunD	HLF	0	y
JunD	HP8	0	y
JunD	JunB	1	y
JunD	JunD	1	y
JunD	MafB	1	y
JunD	MafG	2	y
JunD	MafK	4	y
JunD	NFE2	1	y
JunD	NFE2L1	0	y
JunD	NFE2L2	1	y
JunD	NFE2L3	1	y
JunD	OASIS	1	y
JunD	p21SNFT	5	y
JunD	TEF	1	y
JunD	XBP-1	0	y
JunD	ZF	1	y
MafB	ATF-1	1	y
MafB	ATF-2	1	y
MafB	ATF-3	1	y
MafB	ATF-4	1	y
MafB	ATF-4L1d	1	y
MafB	ATF-5	0	y
MafB	ATF-6	0	y
MafB	ATF-7	1	y
MafB	BACH1	4	y
MafB	BACH2	3	y
MafB	B-ATF	1	y
MafB	C-EBPa	1	y
MafB	C-EBPb	1	y
MafB	C-EBPd	1	y
MafB	C-EBPe	1	y
MafB	C-EBPg	1	y
MafB	CHOP	1	y
MafB	cJun	1	y
MafB	cMaf	5	y
MafB	CREB	1	y
MafB	CREB3	0	y
MafB	CREB4	0	y
MafB	CREB-H	0	y
MafB	CREBPA	1	y
MafB	CREM-Ia	1	y
MafB	CREM-Ia-KR324R	1	y
MafB	CREM-Ib	1	y
MafB	DBP	1	y
MafB	E4BP4	1	y
MafB	Fos	2	y
MafB	FosB	0	y
MafB	Fra1	3	y
MafB	Fra2	0	y
MafB	HLF	1	y
MafB	HP8	1	y
MafB	JunB	1	y
MafB	JunD	1	y
MafB	MafB	4	y
MafB	MafG	1	y
MafB	MafK	1	y
MafB	NFE2	1	y
MafB	NFE2L1	0	y
MafB	NFE2L2	1	y
MafB	NFE2L3	1	y
MafB	OASIS	0	y
MafB	p21SNFT	1	y
MafB	TEF	1	y
MafB	XBP-1	0	y
MafB	ZF	1	y
MafG	ATF-1	1	y
MafG	ATF-2	1	y
MafG	ATF-3	1	y
MafG	ATF-4	1	y
MafG	ATF-4L1d	1	n
MafG	ATF-5	1	y
MafG	ATF-6	1	y
MafG	ATF-7	3	y
MafG	BACH1	6	y
MafG	BACH2	6	y
MafG	B-ATF	1	y
MafG	C-EBPa	1	y
MafG	C-EBPb	1	y
MafG	C-EBPd	1	n
MafG	C-EBPe	1	y
MafG	C-EBPg	0	y
MafG	CHOP	0	y
MafG	cJun	3	y
MafG	cMaf	0	y
MafG	CREB	1	n
MafG	CREB3	1	n
MafG	CREB4	1	n
MafG	CREB-H	1	y
MafG	CREBPA	0	y
MafG	CREM-Ia	1	y
MafG	CREM-Ia-KR324R	1	y
MafG	CREM-Ib	1	y
MafG	DBP	1	y
MafG	E4BP4	1	y
MafG	Fos	1	y
MafG	FosB	1	y
MafG	Fra1	1	y
MafG	Fra2	1	y
MafG	HLF	1	y
MafG	HP8	1	y
MafG	JunB	3	y
MafG	JunD	2	y
MafG	MafB	0	y
MafG	MafG	4	y
MafG	MafK	3	y
MafG	NFE2	6	y
MafG	NFE2L1	6	y
MafG	NFE2L2	6	y
MafG	NFE2L3	6	y
MafG	OASIS	1	y
MafG	p21SNFT	2	y
MafG	TEF	1	y
MafG	XBP-1	1	y
MafG	ZF	0	y
MafK	ATF-1	0	y
MafK	ATF-2	1	y
MafK	ATF-3	1	y
MafK	ATF-4	1	y
MafK	ATF-4L1d	1	y
MafK	ATF-5	1	y
MafK	ATF-6	1	y
MafK	ATF-7	3	y
MafK	BACH1	6	y
MafK	BACH2	6	y
MafK	B-ATF	1	y
MafK	C-EBPa	1	y
MafK	C-EBPb	1	y
MafK	C-EBPd	1	y
MafK	C-EBPe	1	y
MafK	C-EBPg	0	y
MafK	CHOP	3	y
MafK	cJun	4	y
MafK	cMaf	1	y
MafK	CREB	1	y
MafK	CREB3	0	n
MafK	CREB4	1	n
MafK	CREB-H	1	n
MafK	CREBPA	0	y
MafK	CREM-Ia	1	y
MafK	CREM-Ia-KR324R	1	y
MafK	CREM-Ib	1	y
MafK	DBP	1	y
MafK	E4BP4	0	y
MafK	Fos	1	y
MafK	FosB	1	y
MafK	Fra1	1	y
MafK	Fra2	1	y
MafK	HLF	1	y
MafK	HP8	1	y
MafK	JunB	4	y
MafK	JunD	3	y
MafK	MafB	1	y
MafK	MafG	0	y
MafK	MafK	2	y
MafK	NFE2	6	y
MafK	NFE2L1	6	y
MafK	NFE2L2	6	y
MafK	NFE2L3	6	y
MafK	OASIS	1	y
MafK	p21SNFT	3	y
MafK	TEF	1	y
MafK	XBP-1	1	y
MafK	ZF	1	y
NFE2	ATF-1	1	y
NFE2	ATF-2	1	y
NFE2	ATF-3	1	y
NFE2	ATF-4	1	y
NFE2	ATF-4L1d	1	n
NFE2	ATF-5	1	y
NFE2	ATF-6	1	y
NFE2	ATF-7	1	y
NFE2	BACH1	1	y
NFE2	BACH2	1	y
NFE2	B-ATF	1	y
NFE2	C-EBPa	1	y
NFE2	C-EBPb	1	y
NFE2	C-EBPd	1	y
NFE2	C-EBPe	1	y
NFE2	C-EBPg	1	y
NFE2	CHOP	1	y
NFE2	cJun	1	y
NFE2	cMaf	1	y
NFE2	CREB	1	n
NFE2	CREB3	1	y
NFE2	CREB4	1	y
NFE2	CREB-H	1	y
NFE2	CREBPA	1	y
NFE2	CREM-Ia	1	y
NFE2	CREM-Ia-KR324R	1	n
NFE2	CREM-Ib	1	n
NFE2	DBP	1	y
NFE2	E4BP4	1	n
NFE2	Fos	1	y
NFE2	FosB	1	y
NFE2	Fra1	1	y
NFE2	Fra2	1	y
NFE2	HLF	1	y
NFE2	HP8	1	y
NFE2	JunB	1	y
NFE2	JunD	1	y
NFE2	MafB	0	y
NFE2	MafG	0	y
NFE2	MafK	4	y
[truncated: 401 more rows]
